# Supplementary material for: 4-Hy­droxy-1,2,6-tri­methyl­pyridinium bromide monohydrate
Source: Acta Crystallogr Sect E Struct Rep Online. 2013 May 22;69(Pt 6):o941–2. doi: 10.1107/S1600536813013330 (PMC3685086; doi:10.1107/S1600536813013330)
Supplement: Supplementary file 1 [file e-69-0o941-sup1.cif]

##############################################################################
#                                                                            #
# This CIF contains the data in a paper accepted for publication in          #
# Acta Crystallographica Section E. It conforms to the requirements of       #
# Notes for Authors for Acta Crystallographica Section E, and has been       #
# peer reviewed under the auspices of the IUCr Commission on Journals.       #
#                                                                            #
# Full details of the Crystallographic Information File format               #
# are given in the paper "The Crystallographic Information File (CIF):       #
# a New Standard Archive File for Crystallography" by S. R. Hall, F. H.      #
# Allen and I. D. Brown [Acta Cryst. (1991), A47, 655-685].                  #
#                                                                            #
# The current version of the core CIF dictionary is obtainable from          #
# ftp://ftp.iucr.org/pub/cif_core.dic.                                       #
#                                                                            #
# Software is freely available for graphical display of the structure(s)     #
# in this CIF. For information consult the CIF software page                 #
# http://www.iucr.org/resources/cif/software.                                #
#                                                                            #
# This file may be used for bona fide research purposes within the           #
# scientific community so long as proper attribution is given to the journal # 
# article from which it was obtained.                                        #
#                                                                            #
##############################################################################
data_I
_audit_creation_method     SHELXL-97
_chemical_name_systematic
;
4-Hydroxy-1,2,6-trimethylpyridinium bromide monohydrate
;
_chemical_name_common     ?
_chemical_formula_moiety     'C8 H12 N O +, Br -, H2 O'
_chemical_formula_sum     'C8 H14 Br N O2'
_chemical_formula_iupac     'C8 H12 N O +, Br -, H2 O'
_chemical_formula_weight     236.11
_chemical_melting_point     ?
_symmetry_cell_setting     monoclinic
_symmetry_space_group_name_H-M     'P 21/n'
_symmetry_space_group_name_Hall     '-P 2yn'
loop_
    _symmetry_equiv_pos_as_xyz
    'x, y, z'
    '-x+1/2, y+1/2, -z+1/2'
    '-x, -y, -z'
    'x-1/2, -y-1/2, z-1/2'
_cell_length_a     8.4796(4)
_cell_length_b     8.5874(6)
_cell_length_c     13.8479(9)
_cell_angle_alpha     90.00
_cell_angle_beta     99.504(4)
_cell_angle_gamma     90.00
_cell_volume     994.53(11)
_cell_formula_units_Z     4
_cell_measurement_reflns_used     2311
_cell_measurement_theta_min     1
_cell_measurement_theta_max     27.48
_cell_measurement_temperature     120(2)
_exptl_crystal_description     block
_exptl_crystal_colour     colourless
_exptl_crystal_size_max     0.30
_exptl_crystal_size_mid     0.30
_exptl_crystal_size_min     0.25
_exptl_crystal_density_diffrn     1.577
_exptl_crystal_density_meas     ?
_exptl_crystal_density_method     'not measured'
_exptl_crystal_F_000     480
_exptl_absorpt_coefficient_mu     4.097
_exptl_absorpt_correction_type     multi-scan
_exptl_absorpt_process_details     '(SADABS; Sheldrick, 2003)'
_exptl_absorpt_correction_T_min     0.3729
_exptl_absorpt_correction_T_max     0.4274
_exptl_special_details
;
The minimum and maximum absorption values stated above are those calculated in
<i>SHELXL97</i> from the given crystal dimensions. The ratio of minimum to
maximum apparent transmission was determined experimentally as 0.696421.
;
_diffrn_ambient_temperature     120(2)
_diffrn_radiation_type     MoK\a
_diffrn_radiation_wavelength     0.71073
_diffrn_radiation_source     'Bruker--Nonius FR591 rotating anode'
_diffrn_radiation_monochromator     'graphite'
_diffrn_measurement_device_type
                                'Bruker--Nonius 95mm CCD camera on \k-goniostat'
_diffrn_measurement_method     '\f and \w'
_diffrn_detector_area_resol_mean     9.091
_diffrn_reflns_number     11830
_diffrn_reflns_av_R_equivalents     0.0367
_diffrn_reflns_av_sigmaI/netI     0.0314
_diffrn_reflns_theta_min     2.80
_diffrn_reflns_theta_max     27.53
_diffrn_reflns_theta_full     27.53
_diffrn_measured_fraction_theta_max     0.994
_diffrn_measured_fraction_theta_full     0.994
_diffrn_reflns_limit_h_min     -9
_diffrn_reflns_limit_h_max     10
_diffrn_reflns_limit_k_min     -11
_diffrn_reflns_limit_k_max     11
_diffrn_reflns_limit_l_min     -17
_diffrn_reflns_limit_l_max     17
_diffrn_standards_number     ?
_diffrn_standards_interval_count     ?
_diffrn_standards_interval_time     ?
_diffrn_standards_decay_%     ?
_refine_special_details
;
Refinement of <i>F</i>^2^ against ALL reflections. The weighted <i>R</i>-factor
<i>wR</i> and goodness of fit <i>S</i> are based on <i>F</i>^2^, conventional
<i>R</i>-factors <i>R</i> are based on <i>F</i>, with <i>F</i> set to zero for
negative <i>F</i>^2^. The threshold expression of <i>F</i>^2^ >
\s(<i>F</i>^2^) is used only for calculating <i>R</i>-factors(gt) <i>etc</i>.
and is not relevant to the choice of reflections for refinement.
<i>R</i>-factors based on <i>F</i>^2^ are statistically about twice as large
as those based on <i>F</i>, and <i>R</i>- factors based on ALL data will be
even larger.
;
_reflns_number_total     2277
_reflns_number_gt     1888
_reflns_threshold_expression     I>2\s(I)
_refine_ls_structure_factor_coef     Fsqd
_refine_ls_matrix_type     full
_refine_ls_R_factor_all     0.0388
_refine_ls_R_factor_gt     0.0261
_refine_ls_wR_factor_gt     0.0525
_refine_ls_wR_factor_ref     0.0561
_refine_ls_goodness_of_fit_ref     1.055
_refine_ls_restrained_S_all     1.055
_refine_ls_number_reflns     2277
_refine_ls_number_parameters     125
_refine_ls_number_restraints     3
_refine_ls_hydrogen_treatment     mixed
_refine_ls_weighting_scheme     calc
_refine_ls_weighting_details
         'calc w=1/[\s^2^(Fo^2^)+(0.0179P)^2^+0.9223P] where P=(Fo^2^+2Fc^2^)/3'
_atom_sites_solution_hydrogens     geom
_atom_sites_solution_primary     direct
_atom_sites_solution_secondary     difmap
_refine_ls_shift/su_max     0.001
_refine_ls_shift/su_mean     0.000
_refine_diff_density_max     0.585
_refine_diff_density_min     -0.344
_refine_ls_extinction_method     'SHELXL97 (Sheldrick, 2008)'
_refine_ls_extinction_coef     0.0025(5)
_refine_ls_extinction_expression
                                  'Fc^*^=kFc[1+0.001xFc^2^\l^3^/sin(2\q)]^-1/4^'
loop_
    _atom_type_symbol
    _atom_type_description
    _atom_type_scat_dispersion_real
    _atom_type_scat_dispersion_imag
    _atom_type_scat_source
    'C' 'C' 0.0033 0.0016
                         'International Tables Vol C Tables 4.2.6.8 and 6.1.1.4'
    'H' 'H' 0.0000 0.0000
                         'International Tables Vol C Tables 4.2.6.8 and 6.1.1.4'
    'N' 'N' 0.0061 0.0033
                         'International Tables Vol C Tables 4.2.6.8 and 6.1.1.4'
    'O' 'O' 0.0106 0.0060
                         'International Tables Vol C Tables 4.2.6.8 and 6.1.1.4'
    'Br' 'Br' -0.2901 2.4595
                         'International Tables Vol C Tables 4.2.6.8 and 6.1.1.4'
_computing_data_collection     'COLLECT (Nonius, 1998)'
_computing_cell_refinement     'DENZO (Otwinowski & Minor, 1997)'
_computing_data_reduction     'DENZO (Otwinowski & Minor, 1997)'
_computing_structure_solution     'isomorphous method'
_computing_structure_refinement     'SHELXL97 (Sheldrick, 2008)'
_computing_molecular_graphics     'PLATON (Spek, 2009)'
_computing_publication_material     'SHELXL97 (Sheldrick, 2008)'
loop_
    _atom_site_type_symbol
    _atom_site_label
    _atom_site_fract_x
    _atom_site_fract_y
    _atom_site_fract_z
    _atom_site_U_iso_or_equiv
    _atom_site_adp_type
    _atom_site_calc_flag
    _atom_site_refinement_flags
    _atom_site_occupancy
    _atom_site_symmetry_multiplicity
    _atom_site_disorder_assembly
    _atom_site_disorder_group
    Br Br1 0.46272(3) 0.08691(3) 0.252474(16) 0.02160(9) Uani d . 1 1 . .
    O O1 0.8002(2) -0.29194(18) 0.48421(13) 0.0265(4) Uani d D 1 1 . .
    O O1W 0.3258(2) 0.3759(2) 0.36438(13) 0.0270(4) Uani d D 1 1 . .
    N N1 0.7983(2) 0.1745(2) 0.42283(14) 0.0185(4) Uani d . 1 1 . .
    C C2 0.7227(2) 0.1241(2) 0.49673(16) 0.0175(4) Uani d . 1 1 . .
    C C3 0.7211(3) -0.0319(3) 0.51871(16) 0.0185(5) Uani d . 1 1 . .
    H H3 0.6689 -0.0670 0.5703 0.022 Uiso calc R 1 1 . .
    C C4 0.7960(3) -0.1390(3) 0.46562(17) 0.0196(5) Uani d . 1 1 . .
    C C5 0.8699(3) -0.0850(3) 0.38918(16) 0.0199(5) Uani d . 1 1 . .
    H H5 0.9208 -0.1565 0.3519 0.024 Uiso calc R 1 1 . .
    C C6 0.8691(2) 0.0712(3) 0.36768(16) 0.0190(5) Uani d . 1 1 . .
    C C7 0.9436(3) 0.1302(3) 0.28400(18) 0.0278(5) Uani d . 1 1 . .
    H H7A 0.8608 0.1764 0.2346 0.042 Uiso calc R 1 1 . .
    H H7B 0.9945 0.0436 0.2548 0.042 Uiso calc R 1 1 . .
    H H7C 1.0241 0.2091 0.3078 0.042 Uiso calc R 1 1 . .
    C C8 0.7984(3) 0.3436(3) 0.4015(2) 0.0284(6) Uani d . 1 1 . .
    H H8A 0.6880 0.3802 0.3832 0.043 Uiso calc R 1 1 . .
    H H8B 0.8572 0.3627 0.3474 0.043 Uiso calc R 1 1 . .
    H H8C 0.8501 0.3999 0.4598 0.043 Uiso calc R 1 1 . .
    C C9 0.6442(3) 0.2398(3) 0.55408(17) 0.0236(5) Uani d . 1 1 . .
    H H9A 0.7252 0.3102 0.5889 0.035 Uiso calc R 1 1 . .
    H H9B 0.5904 0.1849 0.6015 0.035 Uiso calc R 1 1 . .
    H H9C 0.5654 0.3002 0.5094 0.035 Uiso calc R 1 1 . .
    H H1 0.756(3) -0.313(3) 0.5317(17) 0.038(9) Uiso d D 1 1 . .
    H H1W 0.355(3) 0.309(3) 0.330(2) 0.044(9) Uiso d D 1 1 . .
    H H2W 0.261(4) 0.432(3) 0.328(2) 0.062(11) Uiso d D 1 1 . .
loop_
    _atom_site_aniso_label
    _atom_site_aniso_U_11
    _atom_site_aniso_U_22
    _atom_site_aniso_U_33
    _atom_site_aniso_U_12
    _atom_site_aniso_U_13
    _atom_site_aniso_U_23
    Br1 0.02104(13) 0.01973(12) 0.02404(14) -0.00007(9) 0.00380(8) 0.00019(10)
    O1 0.0352(10) 0.0132(8) 0.0329(10) 0.0028(7) 0.0108(8) 0.0001(7)
    O1W 0.0316(10) 0.0181(9) 0.0307(10) 0.0045(7) 0.0037(8) 0.0019(8)
    N1 0.0166(9) 0.0138(9) 0.0242(11) -0.0018(7) 0.0010(7) -0.0019(7)
    C2 0.0132(10) 0.0179(11) 0.0201(12) -0.0013(8) -0.0015(8) -0.0028(9)
    C3 0.0174(11) 0.0195(11) 0.0181(12) -0.0001(8) 0.0014(9) -0.0010(9)
    C4 0.0177(11) 0.0157(10) 0.0240(12) 0.0007(8) -0.0007(9) -0.0013(9)
    C5 0.0177(11) 0.0185(10) 0.0229(12) 0.0004(9) 0.0013(9) -0.0044(9)
    C6 0.0143(10) 0.0216(11) 0.0203(11) -0.0026(9) 0.0002(8) -0.0021(9)
    C7 0.0273(13) 0.0305(13) 0.0268(13) -0.0025(10) 0.0079(10) 0.0022(10)
    C8 0.0300(13) 0.0153(11) 0.0407(16) 0.0003(10) 0.0081(11) 0.0041(10)
    C9 0.0254(12) 0.0179(11) 0.0268(13) 0.0035(9) 0.0024(9) -0.0033(10)
_geom_special_details
;
All e.s.d.'s (except the e.s.d. in the dihedral angle between two l.s. planes)
are estimated using the full covariance matrix. The cell e.s.d.'s are taken
into account individually in the estimation of e.s.d.'s in distances, angles
and torsion angles; correlations between e.s.d.'s in cell parameters are only
used when they are defined by crystal symmetry. An approximate (isotropic)
treatment of cell e.s.d.'s is used for estimating e.s.d.'s involving l.s.
planes.
;
loop_
    _geom_bond_atom_site_label_1
    _geom_bond_atom_site_label_2
    _geom_bond_site_symmetry_2
    _geom_bond_distance
    _geom_bond_publ_flag
    O1 C4 . 1.338(3) ?
    O1 H1 . 0.828(17) ?
    O1W H1W . 0.813(17) ?
    O1W H2W . 0.833(18) ?
    N1 C2 . 1.365(3) ?
    N1 C6 . 1.372(3) ?
    N1 C8 . 1.482(3) ?
    C2 C3 . 1.374(3) ?
    C2 C9 . 1.496(3) ?
    C3 C4 . 1.394(3) ?
    C3 H3 . 0.9500 ?
    C4 C5 . 1.395(3) ?
    C5 C6 . 1.374(3) ?
    C5 H5 . 0.9500 ?
    C6 C7 . 1.496(3) ?
    C7 H7A . 0.9800 ?
    C7 H7B . 0.9800 ?
    C7 H7C . 0.9800 ?
    C8 H8A . 0.9800 ?
    C8 H8B . 0.9800 ?
    C8 H8C . 0.9800 ?
    C9 H9A . 0.9800 ?
    C9 H9B . 0.9800 ?
    C9 H9C . 0.9800 ?
loop_
    _geom_angle_atom_site_label_1
    _geom_angle_atom_site_label_2
    _geom_angle_atom_site_label_3
    _geom_angle_site_symmetry_1
    _geom_angle_site_symmetry_3
    _geom_angle
    _geom_angle_publ_flag
    C4 O1 H1 . . 111(2) ?
    H1W O1W H2W . . 107(3) ?
    C2 N1 C6 . . 121.01(18) ?
    C2 N1 C8 . . 118.45(19) ?
    C6 N1 C8 . . 120.52(19) ?
    N1 C2 C3 . . 119.9(2) ?
    N1 C2 C9 . . 119.51(19) ?
    C3 C2 C9 . . 120.6(2) ?
    C2 C3 C4 . . 120.3(2) ?
    C2 C3 H3 . . 119.9 ?
    C4 C3 H3 . . 119.9 ?
    O1 C4 C3 . . 123.1(2) ?
    O1 C4 C5 . . 118.1(2) ?
    C3 C4 C5 . . 118.8(2) ?
    C6 C5 C4 . . 120.1(2) ?
    C6 C5 H5 . . 119.9 ?
    C4 C5 H5 . . 119.9 ?
    N1 C6 C5 . . 119.8(2) ?
    N1 C6 C7 . . 119.5(2) ?
    C5 C6 C7 . . 120.7(2) ?
    C6 C7 H7A . . 109.5 ?
    C6 C7 H7B . . 109.5 ?
    H7A C7 H7B . . 109.5 ?
    C6 C7 H7C . . 109.5 ?
    H7A C7 H7C . . 109.5 ?
    H7B C7 H7C . . 109.5 ?
    N1 C8 H8A . . 109.5 ?
    N1 C8 H8B . . 109.5 ?
    H8A C8 H8B . . 109.5 ?
    N1 C8 H8C . . 109.5 ?
    H8A C8 H8C . . 109.5 ?
    H8B C8 H8C . . 109.5 ?
    C2 C9 H9A . . 109.5 ?
    C2 C9 H9B . . 109.5 ?
    H9A C9 H9B . . 109.5 ?
    C2 C9 H9C . . 109.5 ?
    H9A C9 H9C . . 109.5 ?
    H9B C9 H9C . . 109.5 ?
loop_
    _geom_torsion_atom_site_label_1
    _geom_torsion_atom_site_label_2
    _geom_torsion_atom_site_label_3
    _geom_torsion_atom_site_label_4
    _geom_torsion_site_symmetry_1
    _geom_torsion_site_symmetry_2
    _geom_torsion_site_symmetry_3
    _geom_torsion_site_symmetry_4
    _geom_torsion
    _geom_torsion_publ_flag
    C6 N1 C2 C3 . . . . 2.1(3) ?
    C8 N1 C2 C3 . . . . -179.6(2) ?
    C6 N1 C2 C9 . . . . -178.86(19) ?
    C8 N1 C2 C9 . . . . -0.6(3) ?
    N1 C2 C3 C4 . . . . -0.3(3) ?
    C9 C2 C3 C4 . . . . -179.33(19) ?
    C2 C3 C4 O1 . . . . 179.2(2) ?
    C2 C3 C4 C5 . . . . -1.0(3) ?
    O1 C4 C5 C6 . . . . -179.7(2) ?
    C3 C4 C5 C6 . . . . 0.4(3) ?
    C2 N1 C6 C5 . . . . -2.6(3) ?
    C8 N1 C6 C5 . . . . 179.2(2) ?
    C2 N1 C6 C7 . . . . 176.9(2) ?
    C8 N1 C6 C7 . . . . -1.4(3) ?
    C4 C5 C6 N1 . . . . 1.3(3) ?
    C4 C5 C6 C7 . . . . -178.1(2) ?
loop_
    _geom_hbond_atom_site_label_D
    _geom_hbond_atom_site_label_H
    _geom_hbond_atom_site_label_A
    _geom_hbond_site_symmetry_A
    _geom_hbond_distance_DH
    _geom_hbond_distance_HA
    _geom_hbond_distance_DA
    _geom_hbond_angle_DHA
    _geom_hbond_publ_flag
    O1 H1 O1W 3_656 0.828(17) 1.783(18) 2.607(2) 174(3) yes
    O1W H1W Br1 . 0.813(17) 2.436(18) 3.2407(18) 170(3) yes
    O1W H2W Br1 2 0.833(18) 2.433(19) 3.2527(18) 168(3) yes
    C3 H3 Br1 3_656 0.95 2.86 3.785(2) 164 yes
    C5 H5 Br1 2_645 0.95 2.90 3.837(2) 170 yes
    C9 H9A Br1 4_666 0.98 2.91 3.822(2) 155 yes
data_global
_journal_date_recd_electronic     2013-05-07
_journal_date_accepted     2013-05-15
_journal_name_full     'Acta Crystallographica, Section E'
_journal_year     2013
_journal_volume     69
_journal_issue      6
_journal_page_first     o941
_journal_page_last     o942
_journal_paper_category     QO
_journal_paper_doi     10.1107/S1600536813013330
_journal_coeditor_code     TK5224
_publ_contact_author_name     'Dr T. Seethalakshmi'
_publ_contact_author_address
;
Department of Physics
Government Arts College (Autonomous)
Karur 639 005
India
;
_publ_contact_author_email     'seetha_b2002@yahoo.com'
_publ_contact_author_fax     '+91 4324 254534'
_publ_contact_author_phone     '+91 4324 257534'
_publ_section_title
;
4-Hydroxy-1,2,6-trimethylpyridinium bromide monohydrate
;
loop_
    _publ_author_name
    _publ_author_address
    'Seethalakshmi, T.'
;
Department of Physics
Government Arts College (Autonomous)
Karur 639 005
India
;
    'Manivannan, S.'
;
Carbon Nanomaterials Laboratory
Department of Physics
National Institute of Technology
Tiruchirappalli 620 015
India
;
    'Dhanuskodi, S.'
;
School of Physics
Bharathidasan University
Tiruchirappalli 620 024
India
;
    'Lynch, Daniel E.'
;           Faculty of Health and Life Sciences
            Coventry University
            Coventry CV1 5FB
            England
;
    'Thamotharan, S.'
;
Department of Bioinformatics
School of Chemical and Biotechnology
SASTRA University
Thanjavur 613 401
India
;
