# Supplementary material for: 4-Hy­droxy-1,2,6-tri­methyl­pyridinium bromide monohydrate
Source: Acta Crystallogr Sect E Struct Rep Online. 2013 May 22;69(Pt 6):o941–2. doi: 10.1107/S1600536813013330 (PMC3685086; doi:10.1107/S1600536813013330)
Supplement: Supplementary file 2 [file e-69-0o941-Isup2.hkl]

#
# h,k,l, Fc-squared, Fo-squared, sigma(Fo-squared) and status flag
#
data_I
_shelx_title ' 2006src1047'
_shelx_refln_list_code          4
_shelx_F_calc_maximum      303.61
_exptl_crystal_F_000       480.00
_reflns_d_resolution_high  0.7689
 
loop_
 _symmetry_equiv_pos_as_xyz
 'x, y, z'
 '-x+1/2, y+1/2, -z+1/2'
 '-x, -y, -z'
 'x-1/2, -y-1/2, z-1/2'
 
_cell_length_a     8.4796
_cell_length_b     8.5874
_cell_length_c    13.8479
_cell_angle_alpha  90.000
_cell_angle_beta   99.504
_cell_angle_gamma  90.000
 
_shelx_F_squared_multiplier     1.000
 
loop_
 _refln_index_h
 _refln_index_k
 _refln_index_l
 _refln_F_squared_calc
 _refln_F_squared_meas
 _refln_F_squared_sigma
 _refln_observed_status
   2   0   0      199.84      223.99      6.13 o
   4   0   0     2974.18     2931.79     48.78 o
   6   0   0      690.98      680.39     17.73 o
   8   0   0      596.41      614.11     23.86 o
  10   0   0      330.72      366.88     32.85 o
   1   1   0     3761.61     3713.96     69.06 o
   2   1   0      753.20      745.33      9.31 o
   3   1   0     7180.13     6979.16    103.41 o
   4   1   0     1702.09     1783.33     24.33 o
   5   1   0     1411.31     1423.51     19.94 o
   6   1   0     1575.33     1591.51     20.57 o
   7   1   0      295.96      293.19      6.80 o
   8   1   0      826.79      769.76     27.71 o
   9   1   0      122.86      110.02     12.90 o
  10   1   0       44.41       17.90     21.65 o
   0   2   0      329.63      393.23      6.73 o
   1   2   0       83.19       89.89      3.10 o
   2   2   0     4348.52     4082.73     54.95 o
   3   2   0     3370.69     3164.76     42.67 o
   4   2   0      427.00      398.91      9.78 o
   5   2   0     3825.89     3765.36     51.47 o
   6   2   0        7.92        5.39      3.11 o
   7   2   0     1927.54     1988.34     34.84 o
   8   2   0       25.53        4.06     10.16 o
   9   2   0      987.62      999.48     31.19 o
  10   2   0      226.98      234.49     26.59 o
   1   3   0      114.37      100.99      4.88 o
   2   3   0     6833.03     6667.33     72.27 o
   3   3   0      152.61      173.24      5.56 o
   4   3   0     2906.53     2945.68     43.64 o
   5   3   0       41.18       46.66      3.84 o
   6   3   0     4206.30     4234.74     59.20 o
   7   3   0       47.87       39.64      9.46 o
   8   3   0     2758.10     2810.77     65.13 o
   9   3   0        5.36       29.52     17.92 o
  10   3   0      401.44      407.65     48.38 o
   0   4   0    11043.37    11373.03    165.32 o
   1   4   0     2179.06     2289.91     25.38 o
   2   4   0      838.28      760.00     12.00 o
   3   4   0     1010.28      906.13     13.49 o
   4   4   0      768.42      769.34     14.50 o
   5   4   0     2624.40     2616.21     37.52 o
   6   4   0       63.38       51.24      3.97 o
   7   4   0     2002.90     1974.58     43.23 o
   8   4   0      293.77      277.26     17.76 o
   9   4   0      476.16      450.11     25.48 o
  10   4   0       73.58       94.65     26.70 o
   1   5   0     2924.81     2771.05     25.55 o
   2   5   0       17.10        9.54      6.45 o
   3   5   0     5604.01     5774.86     67.20 o
   4   5   0      791.75      772.22     13.73 o
   5   5   0      369.29      348.87     11.06 o
   6   5   0      432.32      448.79     14.65 o
   7   5   0       56.09       29.53     17.63 o
   8   5   0       35.79       34.39     18.81 o
   9   5   0      196.77      218.88     24.19 o
   0   6   0     4605.04     4675.57     65.59 o
   1   6   0       30.51       40.15      9.33 o
   2   6   0     5671.82     5705.08     68.62 o
   3   6   0       14.72       22.24      6.70 o
   4   6   0      177.13      182.40      8.77 o
   5   6   0        7.99       21.89      8.47 o
   6   6   0      152.00      127.68      9.71 o
   7   6   0       35.32       29.99     12.72 o
   8   6   0       30.65       28.70     23.07 o
   9   6   0        0.42       15.24     22.82 o
   1   7   0     2581.06     2652.69     40.60 o
   2   7   0       57.73       76.04      9.77 o
   3   7   0      885.88      841.01     17.65 o
   4   7   0     1635.38     1651.36     30.73 o
   5   7   0      658.70      720.46     24.10 o
   6   7   0      452.68      410.95     18.73 o
   7   7   0      100.71       67.50     17.08 o
   8   7   0      793.61      820.75     40.08 o
   0   8   0      120.43      109.74     17.47 o
   1   8   0       21.37       20.88     17.27 o
   2   8   0      315.17      313.35     15.60 o
   3   8   0     1715.35     1726.90     37.94 o
   4   8   0       40.21       55.64     16.09 o
   5   8   0     1190.27     1268.61     43.16 o
   6   8   0        0.50      -10.86     18.75 o
   7   8   0      791.80      792.40     34.85 o
   1   9   0      111.84       98.89     15.00 o
   2   9   0      266.08      281.34     16.84 o
   3   9   0        1.39       -3.74     15.23 o
   4   9   0      899.65      906.01     36.11 o
   5   9   0       21.61       22.81     20.57 o
   6   9   0      728.56      645.20     60.41 o
   0  10   0      423.07      459.03     31.80 o
   1  10   0      110.53      144.94     18.85 o
   2  10   0      639.38      754.30     29.89 o
   3  10   0      418.17      366.68     24.75 o
   4  10   0      147.78      125.50     22.80 o
   1  11   0      739.82      762.55     31.31 o
  -9   0   1     1130.45     1152.94     23.37 o
  -7   0   1     4907.68     5109.64     88.08 o
  -5   0   1     3544.80     3388.52     53.14 o
  -3   0   1     5800.78     5485.93     98.65 o
   1   0   1      343.37      407.76     17.42 o
   3   0   1      943.11      941.60     19.66 o
   5   0   1     6172.69     6057.48     92.37 o
   7   0   1     3030.61     3115.22     47.03 o
   9   0   1     1475.19     1676.40    123.46 o
 -10   1   1      811.60      803.71     41.81 o
  -9   1   1       56.32       46.94     13.33 o
  -8   1   1     2399.04     2557.34     69.47 o
  -7   1   1        9.03        9.69      4.85 o
  -6   1   1     2149.89     2161.64     20.69 o
  -5   1   1      309.08      310.92      5.52 o
  -4   1   1     6633.04     6415.00    110.26 o
  -3   1   1     1989.45     1871.68     33.33 o
  -2   1   1     2254.48     2134.64     38.67 o
  -1   1   1     2668.75     2600.96     52.56 o
   0   1   1     3284.97     3265.99    111.63 o
   1   1   1     1530.89     1640.05     33.22 o
   2   1   1     7097.99     7174.30    127.06 o
   3   1   1      787.84      797.79     14.30 o
   4   1   1     4946.11     4862.85     68.95 o
   5   1   1      245.76      252.67      6.94 o
   6   1   1     3692.47     3699.77     48.13 o
   7   1   1       43.72       47.59      5.67 o
   8   1   1     1104.88     1125.05     19.03 o
   9   1   1      227.38      212.94      9.94 o
  10   1   1      645.75      648.51     52.78 o
 -10   2   1      498.81      448.83     32.29 o
  -9   2   1      247.02      264.58     23.06 o
  -8   2   1      248.24      235.05     14.70 o
  -7   2   1       67.12       71.07      9.90 o
  -6   2   1        3.22       10.63      7.22 o
  -5   2   1     5351.39     5400.64     60.73 o
  -4   2   1     1558.01     1424.58     21.60 o
  -3   2   1       14.19        6.20      3.22 o
  -2   2   1    17946.31    17429.47    199.58 o
  -1   2   1       62.11       74.62      3.20 o
   0   2   1     9475.79     9455.62     96.99 o
   1   2   1      315.27      315.26      5.19 o
   2   2   1     8595.91     8497.58     94.68 o
   3   2   1      697.04      697.65     10.62 o
   4   2   1     4511.62     4492.35     57.51 o
   5   2   1      105.64      104.87      5.04 o
   6   2   1        1.56        1.24      9.92 o
   7   2   1     2735.95     2806.11     37.70 o
   8   2   1       97.01       83.44      7.13 o
   9   2   1       19.46       23.62     14.58 o
  10   2   1      628.56      534.66     54.30 o
 -10   3   1        8.83      -32.75     70.03 o
  -9   3   1      555.69      542.70     26.09 o
  -8   3   1        3.26        5.66     19.03 o
  -7   3   1       10.57       12.67     10.69 o
  -6   3   1        8.61       24.89      8.80 o
  -5   3   1     1929.93     2012.01     28.69 o
  -4   3   1      396.85      411.02      9.17 o
  -3   3   1     2107.64     1962.83     26.84 o
  -2   3   1      162.27      175.49      6.27 o
  -1   3   1     8804.67     8353.13     92.26 o
   0   3   1      209.34      226.57      5.61 o
   1   3   1    12741.76    12552.09    132.71 o
   2   3   1      113.52      112.41      4.68 o
   3   3   1     3884.88     3751.07     49.33 o
   4   3   1      247.78      247.73      6.21 o
   5   3   1      555.52      537.07     12.31 o
   6   3   1      122.36      113.50      5.20 o
   7   3   1        2.30       11.17     11.80 o
   8   3   1        4.18       -3.06     14.80 o
   9   3   1      271.27      256.67     18.35 o
  10   3   1        0.21       -3.23     31.11 o
 -10   4   1      453.65      478.47     36.75 o
  -9   4   1      205.47      206.32     25.55 o
  -8   4   1       94.76      100.49     17.60 o
  -7   4   1      873.82      909.03     22.33 o
  -6   4   1      172.84      161.65     10.75 o
  -5   4   1     1066.84     1077.19     13.84 o
  -4   4   1      690.19      683.87     13.90 o
  -3   4   1      921.59      942.09     13.17 o
  -2   4   1     5008.27     4828.92     47.93 o
  -1   4   1       65.92      116.66      5.98 o
   0   4   1     6145.88     6023.88     71.86 o
   1   4   1      165.64      167.46      6.02 o
   2   4   1     4039.31     3919.82     45.66 o
   3   4   1      195.89      189.99      7.92 o
   4   4   1     1640.93     1588.60     21.32 o
   5   4   1      709.90      708.33     17.83 o
   6   4   1       16.11        2.47      7.52 o
   7   4   1      996.12      900.77     38.84 o
   8   4   1       56.64       47.11     19.95 o
   9   4   1      346.82      328.86     26.49 o
  10   4   1      211.04      124.02     40.43 o
  -9   5   1        3.96        4.07     33.99 o
  -8   5   1     1522.40     1525.82     51.64 o
  -7   5   1       75.29       52.31     18.01 o
  -6   5   1     1879.98     1935.01     28.51 o
  -5   5   1        7.74       13.11      6.17 o
  -4   5   1     3616.69     3642.22     47.19 o
  -3   5   1     1901.06     1953.48     24.23 o
  -2   5   1      921.58      909.47     15.98 o
  -1   5   1      458.14      398.32      9.16 o
   0   5   1      273.47      281.78      8.17 o
   1   5   1     1968.66     2067.83     23.44 o
   2   5   1     1761.35     1755.68     21.50 o
   3   5   1      142.94      144.06      9.01 o
   4   5   1     3112.54     3107.04     38.94 o
   5   5   1      631.59      622.44     16.90 o
   6   5   1     2178.15     2243.61     27.85 o
   7   5   1       98.76       97.92      7.02 o
   8   5   1     1064.26     1056.51     39.59 o
   9   5   1      131.03       97.94     25.65 o
  -9   6   1      356.32      298.34     39.25 o
  -8   6   1      198.60      198.18     25.18 o
  -7   6   1     1569.06     1518.44     45.90 o
  -6   6   1      210.44      219.58     11.36 o
  -5   6   1     4779.65     5051.81     71.45 o
  -4   6   1      516.22      519.43     12.97 o
  -3   6   1      709.29      690.54     14.82 o
  -2   6   1     1917.05     2004.29     26.44 o
  -1   6   1      589.52      604.15     13.64 o
   0   6   1        8.78        9.37      8.10 o
   1   6   1      317.85      335.43      9.96 o
   2   6   1        1.89       22.05      7.74 o
   3   6   1     1792.58     1738.57     21.57 o
   4   6   1     1226.30     1192.90     19.79 o
   5   6   1     1582.52     1611.32     25.82 o
   6   6   1      666.74      647.06     20.72 o
   7   6   1     2991.70     3136.98     59.86 o
   8   6   1      129.89      140.25     24.03 o
   9   6   1      425.93      447.23     43.72 o
  -8   7   1     1157.17     1237.87     51.51 o
  -7   7   1       63.98       85.34     26.66 o
  -6   7   1      936.43      992.68     26.92 o
  -5   7   1      480.23      488.48     17.66 o
  -4   7   1      102.21       94.15     10.59 o
  -3   7   1      232.26      218.03     17.35 o
  -2   7   1     1634.85     1673.57     26.39 o
  -1   7   1     1764.89     1781.67     27.45 o
   0   7   1       13.66       18.24      8.67 o
   1   7   1     1523.68     1458.85     25.88 o
   2   7   1      362.90      342.93     13.00 o
   3   7   1      475.75      494.01     13.44 o
   4   7   1     1583.96     1595.64     28.32 o
   5   7   1      147.77      126.01     11.35 o
   6   7   1      424.78      390.63     19.24 o
   7   7   1       12.03       35.22     18.10 o
   8   7   1      308.87      331.00     29.29 o
  -7   8   1      100.63       68.94     44.58 o
  -6   8   1        1.43       -3.30     20.90 o
  -5   8   1      283.47      226.91     21.07 o
  -4   8   1     1032.96     1016.62     26.95 o
  -3   8   1      819.37      758.19     20.63 o
  -2   8   1     1728.81     1802.72     32.01 o
  -1   8   1      176.54      142.46     11.86 o
   0   8   1     2456.02     2521.13     41.95 o
   1   8   1       12.74        7.52      9.73 o
   2   8   1     1708.36     1697.99     31.86 o
   3   8   1       22.11       18.54     12.90 o
   4   8   1      576.81      569.61     18.84 o
   5   8   1      786.13      769.48     38.85 o
   6   8   1      158.57      152.01     23.87 o
   7   8   1      133.16      145.06     24.62 o
  -6   9   1       14.55       16.32     21.56 o
  -5   9   1      165.10      157.03     18.92 o
  -4   9   1      130.94      103.03     16.54 o
  -3   9   1      893.17     1010.35     28.43 o
  -2   9   1       21.76       14.27     14.08 o
  -1   9   1     1990.66     2022.56     43.65 o
   0   9   1       31.03       20.11     13.26 o
   1   9   1     2113.32     2165.18     44.04 o
   2   9   1        9.24        6.78     15.29 o
   3   9   1     1451.18     1482.67     42.44 o
   4   9   1       79.86       94.75     20.73 o
   5   9   1       61.10       51.31     16.51 o
   6   9   1      115.44       77.80     21.74 o
  -4  10   1      326.78      349.38     32.97 o
  -3  10   1      315.57      355.50     23.68 o
  -2  10   1      177.18      213.91     21.43 o
  -1  10   1       33.84       18.13     16.27 o
   0  10   1      993.42      992.45     47.12 o
   1  10   1       75.59       88.13     15.02 o
   2  10   1      605.02      666.92     35.55 o
   3  10   1      129.47      100.39     23.90 o
   4  10   1       32.91       46.21     20.29 o
  -1  11   1      324.70      334.46     24.64 o
   0  11   1        0.03      -20.18     20.18 o
   1  11   1       46.11      -26.58     26.58 o
  -8   0   2      187.87      183.93      7.35 o
  -6   0   2        1.63        8.78      5.35 o
  -4   0   2     6494.71     6341.76     97.97 o
  -2   0   2     9228.46     8856.82    173.84 o
   0   0   2      646.63      775.51     19.82 o
   2   0   2    92178.38    95105.48   2434.73 o
   4   0   2       90.57      132.61      8.10 o
   6   0   2      256.15      238.27     10.25 o
   8   0   2      103.93      109.27     11.54 o
  10   0   2      714.90      761.37     52.19 o
 -10   1   2      390.39      359.25     25.70 o
  -9   1   2      351.53      320.74     14.28 o
  -8   1   2      199.20      207.01     10.97 o
  -7   1   2       18.48       26.36      6.10 o
  -6   1   2     2825.50     2778.96     43.63 o
  -5   1   2        7.35       11.71      5.31 o
  -4   1   2     1079.14     1078.85     13.46 o
  -3   1   2     7950.61     7634.52     97.41 o
  -2   1   2     2430.50     2408.01     29.12 o
  -1   1   2    14725.81    14312.35    277.62 o
   0   1   2     1791.56     1735.72     39.05 o
   1   1   2     1774.04     1899.50     26.88 o
   2   1   2     7651.25     7596.73    110.93 o
   3   1   2     3555.56     3399.54     48.51 o
   4   1   2      237.28      201.34      6.90 o
   5   1   2     1069.06     1147.74     13.95 o
   6   1   2     1307.32     1360.34     20.22 o
   7   1   2       34.67       35.90      6.08 o
   8   1   2      980.11     1019.54     18.31 o
   9   1   2      610.12      582.41     19.10 o
  10   1   2      131.94      111.28     44.32 o
 -10   2   2      172.39      127.82     32.67 o
  -9   2   2     1448.27     1549.46     40.82 o
  -8   2   2      208.24      195.39     15.37 o
  -7   2   2     2107.63     2129.50     40.45 o
  -6   2   2      572.60      606.94     13.57 o
  -5   2   2     3423.46     3359.87     56.44 o
  -4   2   2       81.39       64.78      5.67 o
  -3   2   2     2706.59     2566.18     33.29 o
  -2   2   2     1181.18     1126.35     15.63 o
  -1   2   2       99.87      110.48      4.98 o
   0   2   2     7489.77     7215.47     78.12 o
   1   2   2     1042.92     1099.03     15.01 o
   2   2   2      672.24      686.93     11.38 o
   3   2   2      566.06      543.87      8.58 o
   4   2   2      943.14      951.49     13.20 o
   5   2   2     4259.14     4338.99     56.80 o
   6   2   2        9.64        9.28      7.57 o
   7   2   2     2154.34     2306.11     55.25 o
   8   2   2       55.03       40.43      7.94 o
   9   2   2      607.91      588.86     20.63 o
  10   2   2       22.15       18.12     46.90 o
 -10   3   2      436.99      420.89     57.17 o
  -9   3   2        1.80       24.52     19.85 o
  -8   3   2     1666.45     1759.71     44.75 o
  -7   3   2       27.39       52.86     11.50 o
  -6   3   2     5671.09     5699.24     87.61 o
  -5   3   2       37.55       39.40     11.64 o
  -4   3   2     5209.49     5108.50     51.83 o
  -3   3   2        3.50        4.19      4.11 o
  -2   3   2      690.44      694.23     10.20 o
  -1   3   2      207.90      194.41      5.44 o
   0   3   2     1574.59     1623.45     22.62 o
   1   3   2      474.63      489.77      9.23 o
   2   3   2     2171.22     2134.63     30.00 o
   3   3   2      111.63      119.30      5.61 o
   4   3   2     6244.09     6279.06     64.43 o
   5   3   2       18.59       24.34      5.23 o
   6   3   2     3136.63     3273.01     43.38 o
   7   3   2       55.89       48.88      7.15 o
   8   3   2     1775.06     1832.41     47.90 o
   9   3   2       49.48       37.23     25.70 o
  10   3   2      703.71      608.43     42.35 o
 -10   4   2      324.28      264.46     37.36 o
  -9   4   2      816.43      833.11     34.73 o
  -8   4   2       90.36      107.38     18.45 o
  -7   4   2     1462.76     1541.53     42.14 o
  -6   4   2        1.66        7.04     11.87 o
  -5   4   2     3090.90     3154.70     38.48 o
  -4   4   2      877.75      846.83     13.94 o
  -3   4   2     2940.24     2864.98     32.06 o
  -2   4   2      949.46      911.78     12.73 o
  -1   4   2       19.45       29.66      5.28 o
   0   4   2     3918.24     3835.59     41.84 o
   1   4   2      252.10      313.66      7.64 o
   2   4   2     6338.83     6346.94     69.94 o
   3   4   2     3299.23     3399.15     33.91 o
   4   4   2       24.02       24.11      6.61 o
   5   4   2     1940.99     1946.51     22.80 o
   6   4   2      222.46      211.01      7.91 o
   7   4   2     1700.12     1716.68     26.74 o
   8   4   2       48.71       21.51      4.81 o
   9   4   2      662.70      646.07     40.34 o
  -9   5   2       97.01       89.51     25.44 o
  -8   5   2      952.04      974.73     33.11 o
  -7   5   2       15.54        2.35     15.37 o
  -6   5   2        9.60       11.36     13.05 o
  -5   5   2      234.76      229.03      8.35 o
  -4   5   2      505.20      523.74     14.84 o
  -3   5   2     2388.28     2344.30     32.63 o
  -2   5   2      720.90      743.25     12.21 o
  -1   5   2     8353.45     8485.44     81.03 o
   0   5   2      532.04      568.65     10.56 o
   1   5   2     3137.09     3065.72     35.29 o
   2   5   2        2.04        0.89      6.60 o
   3   5   2     1142.24     1088.00     16.48 o
   4   5   2      359.90      384.83      9.95 o
   5   5   2     1392.54     1427.51     19.97 o
   6   5   2      250.19      222.79      8.83 o
   7   5   2        0.58       -4.28      6.93 o
   8   5   2      246.22      242.66     22.79 o
   9   5   2      325.10      306.53     40.53 o
  -9   6   2      214.25      200.21     33.57 o
  -8   6   2      671.57      644.32     36.43 o
  -7   6   2       24.85       23.80     18.72 o
  -6   6   2      640.93      648.66     13.80 o
  -5   6   2       92.68       93.07     11.34 o
  -4   6   2     1357.49     1372.67     21.42 o
  -3   6   2        0.56        3.12      7.10 o
  -2   6   2     1864.13     1882.22     24.71 o
  -1   6   2       55.08       65.71      9.59 o
   0   6   2     5841.38     5961.15     60.35 o
   1   6   2       54.37       57.69      7.13 o
   2   6   2     3376.02     3523.31     40.81 o
   3   6   2        3.98       -0.92      8.28 o
   4   6   2     2682.30     2736.26     39.70 o
   5   6   2      127.35       97.78     11.36 o
   6   6   2      158.76      158.24     13.62 o
   7   6   2       12.89        1.14     10.44 o
   8   6   2       23.48       60.27     19.40 o
  -8   7   2      180.23      119.80     34.08 o
  -7   7   2      109.89      108.20     33.81 o
  -6   7   2     1227.15     1318.92     31.25 o
  -5   7   2        9.31        7.66     14.07 o
  -4   7   2      345.40      338.69     12.24 o
  -3   7   2     2223.32     2326.75     33.80 o
  -2   7   2     1294.91     1317.15     20.87 o
  -1   7   2     2095.43     2058.89     32.05 o
   0   7   2       54.23       52.14      9.80 o
   1   7   2     2098.20     2155.31     31.77 o
   2   7   2      403.62      406.54     12.66 o
   3   7   2     1471.28     1513.18     26.07 o
   4   7   2      281.32      273.30     12.91 o
   5   7   2      175.63      164.96     11.69 o
   6   7   2     1094.18     1081.22     26.12 o
   7   7   2       30.40       -7.44     13.39 o
   8   7   2      234.59      231.06     25.94 o
  -7   8   2     1249.26     1271.41     58.88 o
  -6   8   2       27.82       46.11     18.70 o
  -5   8   2     1210.19     1184.96     47.24 o
  -4   8   2       48.55       52.07     12.11 o
  -3   8   2      713.02      782.08     20.03 o
  -2   8   2      118.78      147.89     11.52 o
  -1   8   2      697.43      673.25     16.93 o
   0   8   2      347.72      341.72     14.30 o
   1   8   2      636.47      577.66     18.13 o
   2   8   2      105.26      115.34     14.22 o
   3   8   2      273.52      276.48     16.01 o
   4   8   2      105.32      121.39     15.79 o
   5   8   2     1740.49     1857.64     82.08 o
   6   8   2        0.40        8.93     15.77 o
   7   8   2      824.03      811.81     36.56 o
  -6   9   2      895.69      914.38     34.31 o
  -5   9   2        7.16      -22.36     22.36 o
  -4   9   2      894.99      900.45     28.83 o
  -3   9   2      120.82      131.24     17.12 o
  -2   9   2      348.36      377.23     18.21 o
  -1   9   2       19.21       29.48     12.80 o
   0   9   2       10.03       45.29     13.92 o
   1   9   2       17.28       33.01     13.63 o
   2   9   2      179.85      104.11     17.60 o
   3   9   2      198.26      151.68     16.14 o
   4   9   2      820.45      866.36     32.09 o
   5   9   2       13.20        0.27     18.84 o
   6   9   2      789.58      770.94     39.39 o
  -4  10   2       72.95       52.77     22.31 o
  -3  10   2      213.39      204.95     41.24 o
  -2  10   2      511.29      488.55     25.10 o
  -1  10   2      114.97      113.73     23.51 o
   0  10   2      741.39      804.63     29.84 o
   1  10   2       11.35       23.84     15.15 o
   2  10   2      306.30      313.18     21.92 o
   3  10   2      289.15      328.00     43.62 o
   4  10   2      259.82      233.44     32.01 o
  -1  11   2     1323.45     1437.38    122.08 o
   0  11   2        3.30       11.06     15.23 o
  -9   0   3      434.41      352.97     18.83 o
  -7   0   3     3132.68     3227.41     64.62 o
  -5   0   3     8585.90     8369.33    136.41 o
  -3   0   3      990.78      972.88     22.36 o
  -1   0   3     2191.51     2252.63     39.09 o
   1   0   3     5899.76     5913.76    121.26 o
   3   0   3     2832.68     2760.57     60.30 o
   5   0   3     1977.10     2036.81     31.92 o
   7   0   3     3227.24     3415.36     70.30 o
   9   0   3     1368.01     1454.19     43.26 o
 -10   1   3       65.98       19.50     40.35 o
  -9   1   3      239.56      236.10     12.36 o
  -8   1   3     2574.01     2704.79     69.83 o
  -7   1   3        0.33       -4.01      8.34 o
  -6   1   3     4497.29     4651.70     59.82 o
  -5   1   3      756.70      755.09     11.38 o
  -4   1   3     2493.68     2343.62     32.00 o
  -3   1   3      174.93      151.93      4.51 o
  -2   1   3     6345.77     6164.44     71.57 o
  -1   1   3     4097.86     4042.28     45.35 o
   0   1   3      456.78      465.03     11.36 o
   1   1   3     2369.71     2431.62     33.40 o
   2   1   3      300.77      335.88      7.46 o
   3   1   3     1333.60     1313.41     18.46 o
   4   1   3     6912.72     7253.06     88.58 o
   5   1   3      156.83      170.72      9.03 o
   6   1   3     3678.47     3671.07     50.06 o
   7   1   3        6.85        1.14      6.82 o
   8   1   3     1225.88     1243.68     24.86 o
   9   1   3        2.74       -5.43     13.51 o
  10   1   3      319.66      228.23     51.42 o
 -10   2   3      944.55      941.49     51.14 o
  -9   2   3      384.85      396.69     16.90 o
  -8   2   3      217.95      184.66     12.21 o
  -7   2   3      816.87      805.45     19.29 o
  -6   2   3       80.82       54.07      8.93 o
  -5   2   3       60.94       52.68      6.70 o
  -4   2   3      457.11      436.21     10.64 o
  -3   2   3     6073.35     6211.64     72.22 o
  -2   2   3     9248.77     9056.60    100.50 o
  -1   2   3        1.44        2.14      4.12 o
   0   2   3    19609.95    19557.68    241.27 o
   1   2   3      144.04      148.05      6.97 o
   2   2   3     5469.12     5427.22     65.56 o
   3   2   3      762.25      762.19     11.44 o
   4   2   3     2540.70     2521.02     30.44 o
   5   2   3      882.63      892.74     20.09 o
   6   2   3      289.01      281.65      9.19 o
   7   2   3      131.71      109.21     10.81 o
   8   2   3      347.80      350.49     12.25 o
   9   2   3     1010.89      984.09     35.48 o
  10   2   3      194.79      170.97     30.65 o
 -10   3   3        3.06       17.80     23.32 o
  -9   3   3      247.12      227.91     28.36 o
  -8   3   3       25.09       30.48     14.56 o
  -7   3   3      140.47      121.25     10.81 o
  -6   3   3        3.15        3.43      8.22 o
  -5   3   3      551.26      503.20     12.85 o
  -4   3   3      163.35      151.79      4.55 o
  -3   3   3     9259.03     9373.33    104.56 o
  -2   3   3      574.95      645.79     10.28 o
  -1   3   3     4131.21     3960.16     44.14 o
   0   3   3       31.41       32.87      5.44 o
   1   3   3     7664.26     7476.02     86.82 o
   2   3   3        5.06        5.40      5.66 o
   3   3   3     4494.09     4507.91     50.91 o
   4   3   3        0.19        4.28      5.57 o
   5   3   3      688.67      697.73     11.39 o
   6   3   3      133.22      142.18      8.08 o
   7   3   3        0.06       -7.59      7.59 o
   8   3   3       23.86       26.24     11.87 o
   9   3   3      360.72      325.62     21.74 o
  10   3   3        8.05       49.30     32.46 o
 -10   4   3      233.70      269.11     35.53 o
  -9   4   3      259.66      295.20     25.64 o
  -8   4   3      219.49      208.38     20.96 o
  -7   4   3      933.55      924.04     21.72 o
  -6   4   3       39.33       60.92     10.89 o
  -5   4   3     1187.99     1200.42     22.92 o
  -4   4   3     1785.57     1740.00     21.08 o
  -3   4   3      151.10      125.00      5.69 o
  -2   4   3     2160.26     2072.84     19.68 o
  -1   4   3     1115.49     1191.09     14.23 o
   0   4   3     5749.13     5817.00     51.61 o
   1   4   3      762.87      842.33     12.22 o
   2   4   3     4730.68     4744.85     64.66 o
   3   4   3      912.23      863.15     13.50 o
   4   4   3     1117.88     1143.81     15.65 o
   5   4   3      409.13      403.79      8.85 o
   6   4   3      133.28      113.26      7.39 o
   7   4   3      425.12      375.25     14.06 o
   8   4   3       82.21       70.81     10.42 o
   9   4   3      419.10      418.03     33.08 o
  -9   5   3      156.95      108.66     31.83 o
  -8   5   3     1836.75     1940.36     56.22 o
  -7   5   3        9.17       18.56     16.66 o
  -6   5   3     2916.07     2979.35     59.96 o
  -5   5   3        1.67        3.62      6.32 o
  -4   5   3     1662.79     1657.40     24.34 o
  -3   5   3      181.69      190.17      7.75 o
  -2   5   3     2692.67     2763.86     27.52 o
  -1   5   3     2324.83     2319.91     24.54 o
   0   5   3      127.56      139.12      8.05 o
   1   5   3      658.57      605.77     11.12 o
   2   5   3      151.00      149.51     10.78 o
   3   5   3      961.45      918.06     14.44 o
   4   5   3     2871.71     3000.19     39.73 o
   5   5   3        3.99       12.03      6.93 o
   6   5   3     3088.74     3359.72     54.57 o
   7   5   3       73.60       52.78     19.08 o
   8   5   3      618.63      604.86     22.37 o
   9   5   3      124.68       96.46     27.00 o
  -9   6   3     1042.20      965.96     64.65 o
  -8   6   3       14.32        0.24     22.95 o
  -7   6   3      758.38      734.42     34.63 o
  -6   6   3      277.52      268.32      8.99 o
  -5   6   3     2713.63     2830.42     45.63 o
  -4   6   3      247.61      235.76      9.18 o
  -3   6   3     4188.65     4138.89     50.54 o
  -2   6   3       97.74      106.41      8.87 o
  -1   6   3        6.48       17.09      8.28 o
   0   6   3     1189.05     1242.67     15.86 o
   1   6   3       57.97       57.25      8.94 o
   2   6   3        3.17        5.49      8.58 o
   3   6   3     1653.59     1687.46     23.16 o
   4   6   3        0.36        4.37      7.98 o
   5   6   3     1682.20     1657.30     31.54 o
   6   6   3      446.58      396.64     17.08 o
   7   6   3     1344.76     1348.03     32.91 o
   8   6   3      409.43      318.56     27.23 o
  -8   7   3      335.88      304.84     27.29 o
  -7   7   3       17.33       -5.77     26.64 o
  -6   7   3     1922.21     1922.83     54.62 o
  -5   7   3       24.45        8.29      9.77 o
  -4   7   3     1158.09     1154.52     23.16 o
  -3   7   3     1750.90     1806.46     29.63 o
  -2   7   3      119.51      139.16     10.06 o
  -1   7   3      178.31      187.73      9.13 o
   0   7   3      911.75      858.75     15.86 o
   1   7   3     2450.37     2409.92     39.31 o
   2   7   3      664.64      678.96     15.44 o
   3   7   3      633.77      637.37     14.69 o
   4   7   3      800.92      832.09     20.47 o
   5   7   3       19.88       19.84     10.57 o
   6   7   3      988.68      936.67     30.50 o
   7   7   3       17.13       26.22     14.60 o
  -7   8   3       63.11       97.07     46.64 o
  -6   8   3       36.74       36.78     21.13 o
  -5   8   3      101.21      120.31     25.99 o
  -4   8   3      294.10      298.95     15.30 o
  -3   8   3      379.70      399.65     15.53 o
  -2   8   3     2009.35     2031.50     32.47 o
  -1   8   3      259.57      240.59     15.81 o
   0   8   3     2482.06     2518.56     45.12 o
   1   8   3      278.76      249.75     14.63 o
   2   8   3     1718.86     1770.22     33.73 o
   3   8   3       88.42       75.11     13.31 o
   4   8   3      486.91      448.81     21.15 o
   5   8   3       23.25       31.40     15.18 o
   6   8   3       38.82       34.85     15.20 o
   7   8   3      339.66      331.17     34.73 o
  -6   9   3       86.92      127.27     23.36 o
  -5   9   3      120.64      137.27     19.67 o
  -4   9   3       62.18       36.67     21.46 o
  -3   9   3      930.68      983.07     48.94 o
  -2   9   3       65.62       78.06     21.52 o
  -1   9   3     2031.16     2154.29     61.46 o
   0   9   3        2.06      -13.68     13.68 o
   1   9   3     1563.99     1577.90     38.19 o
   2   9   3       42.25       18.86     13.34 o
   3   9   3     1035.15      990.77     31.35 o
   4   9   3        0.88       37.02     23.20 o
   5   9   3      551.64      527.96     46.36 o
  -4  10   3      307.23      368.62     24.56 o
  -3  10   3      254.02      278.21     28.22 o
  -2  10   3      556.31      542.75     25.07 o
  -1  10   3       87.25       82.97     17.46 o
   0  10   3      340.43      363.14     28.90 o
   1  10   3        2.87       -9.84     19.53 o
   2  10   3      752.47      645.57     30.05 o
   3  10   3      455.87      382.89     30.76 o
   4  10   3      144.97      213.14     30.22 o
 -10   0   4      316.54      308.28     50.49 o
  -8   0   4     1211.61     1195.42     46.58 o
  -6   0   4        6.65       16.32      5.76 o
  -4   0   4     2592.17     2585.74     50.58 o
  -2   0   4    14022.39    14060.60    230.09 o
   0   0   4    13585.78    13531.46    226.51 o
   2   0   4     2782.58     2574.95     53.43 o
   4   0   4    15213.57    15690.11    332.04 o
   6   0   4      144.39      140.25     13.62 o
   8   0   4       92.55       90.42     16.04 o
  10   0   4      479.08      549.90     48.98 o
 -10   1   4       23.82        3.06     43.98 o
  -9   1   4      120.39      130.04     17.17 o
  -8   1   4     1173.58     1190.78     38.09 o
  -7   1   4        3.46       -0.23      6.99 o
  -6   1   4      403.17      385.19     10.09 o
  -5   1   4     1018.83     1025.11     11.91 o
  -4   1   4     5113.83     5064.14     48.90 o
  -3   1   4      575.83      492.67      7.33 o
  -2   1   4       16.10        7.99      2.94 o
  -1   1   4    14389.26    14095.24    157.71 o
   0   1   4     1027.31     1037.31     14.35 o
   1   1   4    10467.02    10432.30    129.39 o
   2   1   4      289.69      326.23      9.37 o
   3   1   4      496.13      431.68      7.18 o
   4   1   4     6488.25     6638.31     72.49 o
   5   1   4      866.05      874.19     13.72 o
   6   1   4      132.32      113.82      7.52 o
   7   1   4        3.52        0.62      8.08 o
   8   1   4      689.89      617.66     17.56 o
   9   1   4       63.00       87.42     16.79 o
  10   1   4      242.95      255.43     32.90 o
 -10   2   4      103.16       89.34     26.55 o
  -9   2   4      919.29      957.22     40.67 o
  -8   2   4      136.51      135.22     11.67 o
  -7   2   4     3408.25     3629.46     80.35 o
  -6   2   4       37.74       49.01      7.32 o
  -5   2   4     2106.91     2100.11     31.10 o
  -4   2   4     2563.05     2801.61     30.31 o
  -3   2   4     4155.45     3984.44     52.14 o
  -2   2   4      482.23      386.62      6.98 o
  -1   2   4       37.45       38.09      4.55 o
   0   2   4     1004.10      978.35     15.62 o
   1   2   4      794.79      832.10     12.11 o
   2   2   4     3368.53     3379.12     47.17 o
   3   2   4     1697.00     1705.83     23.33 o
   4   2   4      624.91      608.15     10.43 o
   5   2   4     1887.13     1907.05     27.95 o
   6   2   4       10.52       16.72      7.17 o
   7   2   4     2243.87     2261.23     40.86 o
   8   2   4       45.44       44.84      8.88 o
   9   2   4      671.74      677.88     61.02 o
 -10   3   4      545.83      526.56     59.03 o
  -9   3   4        0.07       10.11     22.35 o
  -8   3   4     1660.57     1705.39     42.95 o
  -7   3   4        7.99        5.95      9.75 o
  -6   3   4     3759.71     3837.87     59.30 o
  -5   3   4       70.46       78.57     10.11 o
  -4   3   4     5689.81     5589.20     65.13 o
  -3   3   4       67.08       89.81      5.71 o
  -2   3   4     2803.80     2743.24     31.89 o
  -1   3   4       21.14       49.62      5.65 o
   0   3   4        5.23       27.14      5.95 o
   1   3   4      222.08      250.08      7.91 o
   2   3   4      819.50      806.11     13.01 o
   3   3   4      417.09      426.40      9.43 o
   4   3   4     3627.65     3720.58     42.84 o
   5   3   4      115.37      112.73      6.98 o
   6   3   4     3373.19     3593.85     55.41 o
   7   3   4        1.04       -8.93      8.93 o
   8   3   4     1723.97     1768.06     48.24 o
   9   3   4       36.08       34.95     15.49 o
 -10   4   4      191.38      224.60     45.09 o
  -9   4   4      434.86      425.65     37.47 o
  -8   4   4      217.75      210.41     18.17 o
  -7   4   4     1908.54     1933.40     37.67 o
  -6   4   4       39.61       48.01     15.49 o
  -5   4   4     2176.54     2170.18     28.98 o
  -4   4   4      770.67      754.71     16.01 o
  -3   4   4     2403.10     2449.82     25.51 o
  -2   4   4     2254.65     2201.23     22.21 o
  -1   4   4     1112.61     1072.99     14.72 o
   0   4   4      621.70      564.21     12.18 o
   1   4   4     1489.77     1567.30     22.93 o
   2   4   4     4140.39     4163.50     50.72 o
   3   4   4      222.28      198.19      9.49 o
   4   4   4     1672.86     1699.25     23.86 o
   5   4   4     2367.84     2401.39     36.15 o
   6   4   4       70.74       48.20      7.79 o
   7   4   4     1312.59     1321.68     32.16 o
   8   4   4        0.88        2.14     11.56 o
   9   4   4      655.48      680.92     82.21 o
  -9   5   4      354.90      302.72     53.20 o
  -8   5   4       74.41       66.51     21.86 o
  -7   5   4       87.58       72.46     16.92 o
  -6   5   4     1713.85     1685.81     33.14 o
  -5   5   4      146.21      151.72      9.56 o
  -4   5   4       38.77       47.19      6.52 o
  -3   5   4     1685.45     1685.55     20.59 o
  -2   5   4      267.05      265.78      8.90 o
  -1   5   4     5252.35     5235.72     64.47 o
   0   5   4       83.20       89.47      7.41 o
   1   5   4     5660.51     5773.94     65.18 o
   2   5   4      617.67      622.60     12.50 o
   3   5   4     1683.31     1671.68     26.27 o
   4   5   4       22.68       12.88      6.86 o
   5   5   4      136.38      131.88      7.99 o
   6   5   4      782.04      765.32     17.53 o
   7   5   4       50.58       35.58     10.96 o
   8   5   4        6.90       -2.59     16.19 o
   9   5   4       96.11       53.27     26.26 o
  -9   6   4        0.65      -18.80     29.86 o
  -8   6   4      169.15      167.98     25.42 o
  -7   6   4      401.22      356.89     29.33 o
  -6   6   4       54.75       43.59      5.47 o
  -5   6   4      143.55      125.61      7.95 o
  -4   6   4     2432.87     2527.34     43.88 o
  -3   6   4      155.82      147.46      9.06 o
  -2   6   4     2989.63     3000.27     34.53 o
  -1   6   4        7.89       14.48      8.54 o
   0   6   4     3536.02     3590.11     43.89 o
   1   6   4      169.08      171.07     10.07 o
   2   6   4     3098.00     3180.25     41.50 o
   3   6   4       41.74       34.13      7.87 o
   4   6   4     1198.74     1199.45     21.05 o
   5   6   4        3.82       -8.06      8.06 o
   6   6   4      459.60      475.80     15.62 o
   7   6   4       85.21       44.52     14.25 o
   8   6   4      497.82      424.46     29.57 o
  -8   7   4      324.07      346.24     28.45 o
  -7   7   4        9.41       23.09     28.20 o
  -6   7   4      751.09      777.61     40.12 o
  -5   7   4       78.41       80.62      8.95 o
  -4   7   4     1005.85      978.30     21.01 o
  -3   7   4      253.96      243.55     12.68 o
  -2   7   4       63.45       56.56     10.59 o
  -1   7   4     3433.00     3549.00     49.53 o
   0   7   4      476.01      476.60     13.55 o
   1   7   4     2379.52     2374.68     34.05 o
   2   7   4      449.28      447.63     13.87 o
   3   7   4      746.43      771.83     18.00 o
   4   7   4      860.25      809.49     26.27 o
   5   7   4      293.42      258.77     15.14 o
   6   7   4      290.62      268.16     26.46 o
   7   7   4        1.86        6.62     17.55 o
  -7   8   4      711.11      740.78     44.15 o
  -6   8   4      174.80      170.65     18.85 o
  -5   8   4     1637.13     1700.88     53.00 o
  -4   8   4       79.91       99.67     11.89 o
  -3   8   4     1061.33     1043.45     25.53 o
  -2   8   4      253.80      241.45     13.38 o
  -1   8   4       32.76       32.47     10.62 o
   0   8   4       77.48       88.74     12.87 o
   1   8   4       19.12       -1.22     11.98 o
   2   8   4      206.90      183.61     13.21 o
   3   8   4     1203.05     1224.91     31.91 o
   4   8   4       78.27       74.27     15.41 o
   5   8   4      679.45      637.28     69.69 o
   6   8   4        1.87       16.08     15.77 o
  -6   9   4      714.05      709.88     33.44 o
  -5   9   4       87.29       82.57     25.69 o
  -4   9   4      788.60      780.63     31.89 o
  -3   9   4        7.82        2.95     17.32 o
  -2   9   4      535.12      515.63     21.27 o
  -1   9   4      233.18      211.82     13.89 o
   0   9   4        3.48       -2.92     15.54 o
   1   9   4       23.39       16.24     23.82 o
   2   9   4      342.68      290.95     19.24 o
   3   9   4        1.70        1.71     18.55 o
   4   9   4      446.84      462.63     40.71 o
   5   9   4      140.12      148.63     25.86 o
  -4  10   4      347.30      368.32     30.83 o
  -3  10   4      292.43      281.98     30.80 o
  -2  10   4      218.93      237.37     22.61 o
  -1  10   4       65.21       72.31     19.84 o
   0  10   4      657.33      596.08     28.25 o
   1  10   4        4.57       13.51     16.06 o
   2  10   4      467.25      462.17     26.33 o
   3  10   4      271.55      255.87     31.19 o
  -9   0   5     4587.81     4672.37    302.02 o
  -7   0   5     1507.03     1488.37     68.00 o
  -5   0   5     4294.92     4120.12     63.75 o
  -3   0   5     5058.01     4911.99     68.75 o
  -1   0   5      103.78       97.78      9.08 o
   1   0   5       18.78       18.42     10.32 o
   3   0   5     7427.39     7836.99    127.66 o
   5   0   5     2433.83     2523.61     48.59 o
   7   0   5     1372.83     1421.96     35.08 o
   9   0   5     1004.69     1091.03     59.89 o
 -10   1   5      308.74      307.50     19.49 o
  -9   1   5       17.17       23.18     11.66 o
  -8   1   5      769.58      778.97     32.82 o
  -7   1   5      292.57      283.01     10.15 o
  -6   1   5     4614.72     4649.99     64.06 o
  -5   1   5      291.02      286.39      6.83 o
  -4   1   5     4956.80     4992.06     50.88 o
  -3   1   5     5196.39     5127.69     51.67 o
  -2   1   5     1490.17     1430.73     15.09 o
  -1   1   5       21.66       11.44      4.56 o
   0   1   5      505.36      528.26     10.45 o
   1   1   5     4087.66     3986.77     47.90 o
   2   1   5     2581.81     2655.86     39.69 o
   3   1   5      668.12      655.56     10.43 o
   4   1   5      270.53      255.21      8.97 o
   5   1   5      212.90      202.47      8.19 o
   6   1   5     4612.15     4881.77     78.52 o
   7   1   5        0.04       10.90      8.90 o
   8   1   5     1502.39     1498.59     42.46 o
   9   1   5      103.19       97.74     21.88 o
 -10   2   5      363.94      324.34     32.27 o
  -9   2   5      235.87      251.33     20.63 o
  -8   2   5      879.86      844.84     24.34 o
  -7   2   5      636.08      630.36     20.59 o
  -6   2   5       93.53      104.16     10.43 o
  -5   2   5     1523.66     1461.28     14.89 o
  -4   2   5     1175.39     1080.02     15.75 o
  -3   2   5       35.30       19.45      4.75 o
  -2   2   5     2218.37     2114.92     22.46 o
  -1   2   5     1814.64     1939.77     22.88 o
   0   2   5    13823.18    13632.59    152.17 o
   1   2   5      162.48      187.65      5.91 o
   2   2   5     6046.05     6208.80     78.14 o
   3   2   5      548.04      552.43     10.78 o
   4   2   5     2393.44     2518.78     29.94 o
   5   2   5      755.33      713.27     14.96 o
   6   2   5      187.17      178.83     12.35 o
   7   2   5      495.62      498.76     15.46 o
   8   2   5       67.98       33.61     23.90 o
   9   2   5       42.38       41.13     19.96 o
 -10   3   5       10.46       12.99     34.53 o
  -9   3   5      291.20      323.25     26.12 o
  -8   3   5        9.29        2.22     16.39 o
  -7   3   5        1.03        2.02      7.90 o
  -6   3   5       48.82       36.77      8.03 o
  -5   3   5      237.54      225.05      5.78 o
  -4   3   5       38.49       63.50      9.40 o
  -3   3   5     2892.21     2654.44     30.69 o
  -2   3   5      730.85      746.71     12.47 o
  -1   3   5    11981.00    12144.27    137.70 o
   0   3   5       23.51       29.50      7.47 o
   1   3   5     4603.19     4623.86     58.47 o
   2   3   5      187.64      209.25      9.78 o
   3   3   5     2939.54     2932.44     34.97 o
   4   3   5       38.71       48.75      9.41 o
   5   3   5      645.35      666.39     13.52 o
   6   3   5       57.94       44.96      8.77 o
   7   3   5        2.65        5.72     10.68 o
   8   3   5       25.64       10.60     11.61 o
   9   3   5      105.18      108.81     20.55 o
 -10   4   5      573.45      488.63     57.30 o
  -9   4   5      727.21      655.18     41.71 o
  -8   4   5       98.52      125.11     17.27 o
  -7   4   5      421.16      451.43     14.66 o
  -6   4   5       18.35       23.12      9.75 o
  -5   4   5     1927.25     1917.10     28.09 o
  -4   4   5     1118.09     1152.36     17.29 o
  -3   4   5      629.78      608.98     11.59 o
  -2   4   5     3841.65     3844.04     44.34 o
  -1   4   5      194.03      230.72      9.56 o
   0   4   5     3258.35     3219.21     42.05 o
   1   4   5      311.97      356.66      9.74 o
   2   4   5     3524.00     3628.08     46.87 o
   3   4   5     1411.82     1465.83     18.92 o
   4   4   5     1351.78     1380.30     21.04 o
   5   4   5      814.61      813.28     16.54 o
   6   4   5       56.15       50.11      8.57 o
   7   4   5      300.24      308.98     13.72 o
   8   4   5       51.41       50.77     15.14 o
   9   4   5      144.55      149.64     34.11 o
  -9   5   5      166.68      127.23     36.73 o
  -8   5   5      563.06      613.03     30.11 o
  -7   5   5       17.55        5.96     13.38 o
  -6   5   5     3102.50     3035.14     54.65 o
  -5   5   5       29.48       22.87      5.66 o
  -4   5   5     3252.59     3315.46     39.59 o
  -3   5   5      144.11      152.37      8.12 o
  -2   5   5      463.56      468.40     11.37 o
  -1   5   5      952.93      930.73     14.30 o
   0   5   5      498.42      528.77     13.82 o
   1   5   5     1218.19     1274.29     23.13 o
   2   5   5     1172.26     1139.81     18.39 o
   3   5   5      361.59      350.90     12.50 o
   4   5   5      815.52      844.39     15.94 o
   5   5   5      291.76      262.81     11.14 o
   6   5   5     2119.90     2181.71     60.40 o
   7   5   5       32.40       48.91     14.07 o
   8   5   5     1591.15     1577.84     53.39 o
  -9   6   5      695.61      797.58     62.92 o
  -8   6   5       97.48       98.38     23.97 o
  -7   6   5     2524.74     2688.58     93.83 o
  -6   6   5      154.92      148.99      8.90 o
  -5   6   5      778.21      825.20     18.43 o
  -4   6   5      349.17      361.31     10.49 o
  -3   6   5     2282.27     2315.99     29.63 o
  -2   6   5      239.44      241.41      9.65 o
  -1   6   5     1437.78     1422.45     23.08 o
   0   6   5       92.50       81.72     10.01 o
   1   6   5      505.22      488.29     10.93 o
   2   6   5      213.79      219.70     11.63 o
   3   6   5     1019.58     1049.38     21.04 o
   4   6   5       32.30       12.74     11.12 o
   5   6   5     1943.74     1983.35     33.29 o
   6   6   5       11.23       -5.67     19.49 o
   7   6   5      759.82      805.60     26.25 o
   8   6   5      105.60       87.04     18.34 o
  -8   7   5      750.02      780.83     43.38 o
  -7   7   5       34.19        5.41     28.76 o
  -6   7   5      641.58      655.05     27.94 o
  -5   7   5      173.26      174.69     11.73 o
  -4   7   5     1766.27     1767.40     33.81 o
  -3   7   5      450.03      470.75     14.88 o
  -2   7   5      537.44      515.69     14.36 o
  -1   7   5     2580.19     2667.89     34.84 o
   0   7   5      761.30      764.20     17.53 o
   1   7   5       59.90       76.18     11.39 o
   2   7   5      111.20      129.71     13.19 o
   3   7   5     1618.19     1567.89     42.17 o
   4   7   5     1226.46     1221.04     27.65 o
   5   7   5       82.39       58.10     14.17 o
   6   7   5      597.01      557.59     25.65 o
   7   7   5       22.99       27.46     29.12 o
  -7   8   5      216.59      203.40     25.79 o
  -6   8   5       46.17       47.80     32.84 o
  -5   8   5       95.18       98.10     21.68 o
  -4   8   5      631.81      648.47     23.79 o
  -3   8   5       76.89       84.94     13.11 o
  -2   8   5     1140.90     1275.09     27.28 o
  -1   8   5      287.30      291.37     14.88 o
   0   8   5     1843.30     1849.40     33.41 o
   1   8   5        0.86      -11.89     11.89 o
   2   8   5     1918.89     1975.37     49.45 o
   3   8   5      187.30      169.85     16.61 o
   4   8   5      526.94      307.11     30.19 o
   5   8   5      135.45      124.36     17.25 o
   6   8   5       21.55        8.35     21.30 o
  -6   9   5        2.58       -2.23     27.99 o
  -5   9   5       19.77      -12.58     22.42 o
  -4   9   5       68.06       86.36     21.22 o
  -3   9   5      598.75      613.15     24.37 o
  -2   9   5       87.96       81.63     13.52 o
  -1   9   5     1742.72     1767.88     60.20 o
   0   9   5        9.69      -15.40     15.40 o
   1   9   5     1936.57     1941.17     51.93 o
   2   9   5       42.42       31.55     14.65 o
   3   9   5      699.32      329.64     30.87 o
   4   9   5       43.13       66.84     26.24 o
   5   9   5      163.77      177.19     20.14 o
  -4  10   5      114.76      130.12     36.02 o
  -3  10   5      342.94      375.39     24.39 o
  -2  10   5      613.43      611.97     49.64 o
  -1  10   5       23.32       14.94     17.71 o
   0  10   5      516.83      496.92     25.83 o
   1  10   5        2.94       51.56     29.07 o
   2  10   5      329.55      265.44     33.65 o
   3  10   5       54.72       40.28     30.43 o
 -10   0   6      652.04      586.53     68.07 o
  -8   0   6      150.80      148.47     10.25 o
  -6   0   6      164.02      170.67      8.79 o
  -4   0   6      890.94      824.36     15.01 o
  -2   0   6    10798.66    11197.93    171.25 o
   0   0   6     7148.64     7163.85    114.40 o
   2   0   6     8570.72     8611.61    164.20 o
   4   0   6     1288.88     1281.08     31.27 o
   6   0   6     1419.13     1366.11     38.42 o
   8   0   6      267.23      196.23     24.99 o
 -10   1   6       85.00       61.14     30.80 o
  -9   1   6     1270.20     1230.98     42.24 o
  -8   1   6      185.06      177.12     11.67 o
  -7   1   6       33.12       25.94      4.16 o
  -6   1   6     1979.81     2018.85     31.84 o
  -5   1   6      836.47      813.12     10.27 o
  -4   1   6      581.23      542.77      8.48 o
  -3   1   6     2725.02     2772.95     28.22 o
  -2   1   6     4322.55     4540.92     47.65 o
  -1   1   6     2828.65     2651.36     33.18 o
   0   1   6      544.20      589.39      9.86 o
   1   1   6     8385.19     8768.63    113.44 o
   2   1   6        3.73       -5.27      5.27 o
   3   1   6     4069.41     4187.13     54.68 o
   4   1   6       42.54       44.03      7.31 o
   5   1   6       18.43        3.15      7.26 o
   6   1   6     3468.82     3597.95     56.19 o
   7   1   6       14.20        3.67      9.57 o
   8   1   6       51.98       42.83     20.26 o
   9   1   6      123.34       89.62     40.15 o
 -10   2   6       90.05       92.18     27.56 o
  -9   2   6     1064.91     1132.74     61.08 o
  -8   2   6       21.98       14.08     10.87 o
  -7   2   6     2422.73     2438.71     42.10 o
  -6   2   6       17.11       15.89      2.85 o
  -5   2   6     3987.45     3921.38     44.47 o
  -4   2   6       91.74       65.50      5.11 o
  -3   2   6      598.17      612.29      9.44 o
  -2   2   6     4199.38     4471.96     48.09 o
  -1   2   6     1857.39     1836.21     22.23 o
   0   2   6     1181.16     1141.53     16.63 o
   1   2   6      935.15      975.77     15.41 o
   2   2   6      672.16      627.91     13.39 o
   3   2   6     2199.34     2209.05     27.93 o
   4   2   6      588.82      568.81     17.55 o
   5   2   6     1236.62     1218.87     32.90 o
   6   2   6      239.81      214.84     11.85 o
   7   2   6     1355.17     1408.68     34.64 o
   8   2   6       80.82       42.92     19.90 o
   9   2   6      688.50      731.71     49.24 o
 -10   3   6      278.83      293.17     39.13 o
  -9   3   6       36.17        0.16     29.59 o
  -8   3   6     1842.45     1893.71     46.45 o
  -7   3   6        9.19       10.22      9.66 o
  -6   3   6     3042.52     3009.49     45.87 o
  -5   3   6       52.18       48.45      5.70 o
  -4   3   6     4774.27     4866.85     49.64 o
  -3   3   6       34.25       27.05      5.43 o
  -2   3   6     1527.77     1468.74     19.59 o
  -1   3   6      220.82      240.44      8.31 o
   0   3   6      230.22      233.67      8.79 o
   1   3   6       25.30       27.61      4.63 o
   2   3   6      305.82      297.68     12.09 o
   3   3   6      154.74      165.52     11.50 o
   4   3   6     2846.26     2900.50     46.52 o
   5   3   6      149.31      155.68      8.92 o
   6   3   6     2811.23     2857.59     59.68 o
   7   3   6       22.51        7.13      8.95 o
   8   3   6     1057.32     1117.62     44.61 o
   9   3   6        0.02       11.56     21.46 o
 -10   4   6       61.72       95.65     38.84 o
  -9   4   6      812.69      844.17     39.61 o
  -8   4   6       92.55       95.53     18.02 o
  -7   4   6     1149.39     1117.26     27.64 o
  -6   4   6       38.96       34.08     10.13 o
  -5   4   6     2456.45     2502.12     33.87 o
  -4   4   6       27.36       47.77      8.25 o
  -3   4   6     1748.64     1722.21     22.14 o
  -2   4   6     2783.13     2770.43     33.68 o
  -1   4   6      691.27      766.88     15.25 o
   0   4   6     2170.55     2187.13     42.58 o
   1   4   6        1.81        9.21      8.87 o
   2   4   6      550.67      557.86     12.42 o
   3   4   6     2352.45     2393.62     31.13 o
   4   4   6     1488.31     1494.65     21.71 o
   5   4   6      808.59      826.66     17.05 o
   6   4   6      187.14      205.30     11.35 o
   7   4   6     1152.20     1066.82     47.42 o
   8   4   6      113.98      135.87     19.55 o
  -9   5   6      491.19      473.09     40.87 o
  -8   5   6      312.69      277.62     26.83 o
  -7   5   6       99.19      126.38     18.49 o
  -6   5   6      164.97      169.12      8.35 o
  -5   5   6     1566.95     1561.85     26.10 o
  -4   5   6     1606.18     1584.70     23.98 o
  -3   5   6      621.71      614.61     14.43 o
  -2   5   6      156.66      153.43      9.95 o
  -1   5   6     3480.63     3464.23     52.44 o
   0   5   6       40.06       43.83     10.99 o
   1   5   6     4181.84     4304.69     58.81 o
   2   5   6      123.44      146.76     10.96 o
   3   5   6     1774.90     1841.91     31.44 o
   4   5   6      350.50      319.91     12.68 o
   5   5   6      393.30      390.46     14.49 o
   6   5   6       36.80        7.91     14.74 o
   7   5   6       27.06        8.18     13.72 o
   8   5   6      592.34      514.26     27.67 o
  -9   6   6       14.59       17.98     44.66 o
  -8   6   6       86.09       91.05     24.84 o
  -7   6   6        7.75      -18.53     20.10 o
  -6   6   6        0.26        5.70      9.39 o
  -5   6   6      388.38      381.26     11.25 o
  -4   6   6      503.19      474.28     12.49 o
  -3   6   6      217.07      191.41     10.84 o
  -2   6   6     4000.38     4087.67     56.63 o
  -1   6   6      130.87      115.85      8.91 o
   0   6   6     3126.95     3112.44     45.02 o
   1   6   6       66.49       45.24     10.68 o
   2   6   6     2724.18     2781.06     45.17 o
   3   6   6      103.37       77.69     12.91 o
   4   6   6      797.43      795.06     17.43 o
   5   6   6        4.70       15.25     10.96 o
   6   6   6      123.97      111.47     16.96 o
   7   6   6        7.01       16.54     14.15 o
  -8   7   6      240.16      215.02     47.12 o
  -7   7   6        3.74      -33.08     33.08 o
  -6   7   6      461.87      429.82     39.51 o
  -5   7   6       39.48       25.24      8.92 o
  -4   7   6     1118.33     1128.95     36.03 o
  -3   7   6      996.81     1011.31     24.67 o
  -2   7   6      311.49      287.13     12.25 o
  -1   7   6      496.07      493.62     17.54 o
   0   7   6       17.13       11.00      9.03 o
   1   7   6     2984.12     3064.91     51.44 o
   2   7   6       11.67        5.00     12.09 o
   3   7   6     1444.49     1334.83     32.45 o
   4   7   6      629.39      620.34     16.59 o
   5   7   6       57.48       52.09     13.11 o
   6   7   6      668.87      651.41     25.26 o
   7   7   6        0.41        1.28     20.33 o
  -7   8   6      890.91      921.82     65.40 o
  -6   8   6       15.27        6.24     22.57 o
  -5   8   6     1017.63     1048.74     35.23 o
  -4   8   6      270.89      265.56     16.41 o
  -3   8   6      986.53     1044.98     27.36 o
  -2   8   6      153.11      149.34     13.40 o
  -1   8   6      454.29      425.18     19.83 o
   0   8   6      482.14      447.27     16.26 o
   1   8   6      315.59      287.02     14.70 o
   2   8   6        4.67      -16.46     16.46 o
   3   8   6      160.13      168.72     20.31 o
   4   8   6       83.65       98.64     25.50 o
   5   8   6      978.37     1011.86     36.30 o
   6   8   6       38.89       33.50     27.49 o
  -5   9   6       13.39       12.09     25.75 o
  -4   9   6      450.68      401.53     29.50 o
  -3   9   6      101.52       84.49     19.23 o
  -2   9   6      269.63      245.72     21.83 o
  -1   9   6        1.24       -1.67     14.65 o
   0   9   6       65.53       84.01     14.83 o
   1   9   6      170.80      195.44     20.50 o
   2   9   6      317.42      312.02     23.23 o
   3   9   6        7.88       39.02     17.38 o
   4   9   6      578.01      611.94     33.01 o
  -3  10   6      779.60      817.51     42.07 o
  -2  10   6      663.61      710.98     53.76 o
  -1  10   6       19.40       41.20     22.37 o
   0  10   6      323.30      346.85     30.39 o
   1  10   6        1.57       27.32     23.36 o
   2  10   6      371.76      383.97     34.87 o
  -9   0   7      496.48      506.04     18.10 o
  -7   0   7     6748.66     7049.52    170.72 o
  -5   0   7     2693.27     2827.53     62.87 o
  -3   0   7     2739.45     2704.99     36.27 o
  -1   0   7       98.77      107.62      9.57 o
   1   0   7       35.01       49.19     10.13 o
   3   0   7      885.54      832.52     17.91 o
   5   0   7     5866.27     6237.59    125.44 o
   7   0   7      942.14      999.17     33.37 o
   9   0   7      438.86      476.76     49.82 o
 -10   1   7      389.24      318.76     61.73 o
  -9   1   7      645.31      623.76     23.21 o
  -8   1   7      935.75      961.97     29.53 o
  -7   1   7      655.41      629.76     12.67 o
  -6   1   7     2069.34     2109.66     26.55 o
  -5   1   7      144.78      137.39      5.26 o
  -4   1   7     4044.11     4023.11     38.13 o
  -3   1   7     1167.04     1166.11     13.46 o
  -2   1   7     2818.23     3014.88     32.79 o
  -1   1   7     5741.61     5839.17     59.12 o
   0   1   7      124.35      107.45      6.66 o
   1   1   7      131.16      115.17      7.30 o
   2   1   7      552.89      514.25     10.04 o
   3   1   7     1858.11     1899.32     26.60 o
   4   1   7     2517.28     2556.74     38.77 o
   5   1   7       15.74       15.86      9.21 o
   6   1   7      508.13      557.90     14.77 o
   7   1   7       12.03      -12.18     12.18 o
   8   1   7     2093.61     2178.06     76.01 o
   9   1   7       26.76       18.20     19.98 o
 -10   2   7      352.23      376.69     28.80 o
  -9   2   7      211.60      213.02     22.01 o
  -8   2   7      242.06      253.16     14.07 o
  -7   2   7      810.70      834.46     20.70 o
  -6   2   7      179.55      184.99      6.55 o
  -5   2   7      399.79      355.42     11.74 o
  -4   2   7     1700.17     1792.93     24.33 o
  -3   2   7     1484.88     1464.55     20.17 o
  -2   2   7     2727.80     2631.85     30.21 o
  -1   2   7        4.67        4.02      5.70 o
   0   2   7     4218.12     4188.17     47.94 o
   1   2   7       21.04       22.90      7.17 o
   2   2   7     6396.66     6404.72     81.64 o
   3   2   7      344.84      339.28     11.42 o
   4   2   7     1138.48     1146.78     20.26 o
   5   2   7      573.71      556.29     15.81 o
   6   2   7      565.38      541.69     17.53 o
   7   2   7      401.68      372.79     19.42 o
   8   2   7      110.01       69.96     31.28 o
   9   2   7      160.01      154.60     25.53 o
 -10   3   7       19.59       25.42     36.68 o
  -9   3   7      731.01      731.46     40.47 o
  -8   3   7       45.74       48.03     13.22 o
  -7   3   7        2.08        4.66      9.36 o
  -6   3   7       80.80       68.07      5.26 o
  -5   3   7      492.21      487.90     12.40 o
  -4   3   7       46.15       48.00      6.28 o
  -3   3   7     2738.35     2731.50     38.94 o
  -2   3   7       75.52       96.15      5.85 o
  -1   3   7     4132.00     4094.66     47.20 o
   0   3   7      986.63     1043.45     14.87 o
   1   3   7     7295.29     7392.94     90.50 o
   2   3   7       83.13       65.26     10.77 o
   3   3   7     2483.23     2640.11     36.49 o
   4   3   7       52.15       52.46      7.49 o
   5   3   7      318.66      301.74     10.51 o
   6   3   7        4.73       -7.29      9.82 o
   7   3   7        0.32      -13.24     14.43 o
   8   3   7       58.96       60.41     19.60 o
  -9   4   7      376.68      365.09     38.98 o
  -8   4   7      394.68      347.12     20.64 o
  -7   4   7     1130.77     1104.65     28.30 o
  -6   4   7       18.93       12.04      4.29 o
  -5   4   7      397.66      372.19     10.82 o
  -4   4   7      793.46      769.77     13.80 o
  -3   4   7     1733.28     1754.96     24.94 o
  -2   4   7     2922.21     2982.65     37.20 o
  -1   4   7       32.99       38.35      5.95 o
   0   4   7     3270.82     3256.09     45.44 o
   1   4   7      662.27      679.32     14.18 o
   2   4   7     2301.71     2350.21     30.62 o
   3   4   7        5.92        0.74      7.02 o
   4   4   7     1200.76     1153.96     23.64 o
   5   4   7     1266.67     1298.79     34.29 o
   6   4   7       93.01       99.29     11.23 o
   7   4   7      322.39      307.52     27.85 o
   8   4   7       23.55       -1.46     31.80 o
  -9   5   7        7.29       42.67     36.16 o
  -8   5   7      914.88      974.89     37.83 o
  -7   5   7      135.29      169.04     28.55 o
  -6   5   7     1255.28     1339.92     22.34 o
  -5   5   7      148.96      133.74      8.09 o
  -4   5   7     2409.06     2319.99     32.98 o
  -3   5   7        8.60        9.74     10.66 o
  -2   5   7     2031.90     1961.19     30.70 o
  -1   5   7      601.56      568.50     14.35 o
   0   5   7       16.57       24.58     10.91 o
   1   5   7     1179.65     1164.02     31.30 o
   2   5   7      154.65      151.02      8.26 o
   3   5   7      270.84      250.44     10.58 o
   4   5   7     1524.69     1490.14     29.80 o
   5   5   7      114.37       96.14     12.50 o
   6   5   7      751.19      782.15     25.86 o
   7   5   7       19.97       18.25     19.75 o
   8   5   7      904.10      821.77     32.95 o
  -8   6   7        9.75       42.22     25.98 o
  -7   6   7     1673.12     1739.94     92.22 o
  -6   6   7      139.15      113.98      7.84 o
  -5   6   7     3248.51     3362.12     49.76 o
  -4   6   7      392.86      372.31     13.18 o
  -3   6   7      352.18      332.37     11.17 o
  -2   6   7      312.88      291.58     13.05 o
  -1   6   7      597.08      591.83     15.74 o
   0   6   7      168.92      163.78     12.77 o
   1   6   7       28.26       25.25     11.42 o
   2   6   7      298.69      258.34     18.87 o
   3   6   7     1021.61     1043.48     22.86 o
   4   6   7        4.22        3.33     11.35 o
   5   6   7     1503.17     1477.15     37.46 o
   6   6   7       53.47       41.58     17.44 o
   7   6   7     1142.44     1123.90     37.52 o
  -8   7   7      278.23      329.00     70.88 o
  -7   7   7        3.08      -27.93     64.88 o
  -6   7   7     1105.36     1111.41     33.23 o
  -5   7   7       20.94       36.13     10.63 o
  -4   7   7      731.01      702.28     23.81 o
  -3   7   7      493.87      499.34     15.30 o
  -2   7   7      664.89      647.45     24.64 o
  -1   7   7      893.22      894.69     21.02 o
   0   7   7       12.90        2.66     10.79 o
   1   7   7     2000.92     1980.41     40.93 o
   2   7   7     1033.29      992.85     25.05 o
   3   7   7       10.29       -4.53     13.48 o
   4   7   7       41.01       45.31     11.65 o
   5   7   7      478.22      440.17     20.42 o
   6   7   7      876.27      774.08     33.03 o
  -6   8   7        0.37        7.07     20.40 o
  -5   8   7      214.17      176.26     29.24 o
  -4   8   7      364.39      386.51     19.40 o
  -3   8   7       45.49       49.80     11.96 o
  -2   8   7     1516.48     1498.29     34.03 o
  -1   8   7       40.21       32.48     15.75 o
   0   8   7     1530.20     1607.75     38.11 o
   1   8   7      101.59       70.82     16.40 o
   2   8   7      896.04      888.49     27.20 o
   3   8   7      183.48      179.17     24.30 o
   4   8   7      768.65      733.27     23.71 o
   5   8   7       70.02       27.42     27.14 o
  -5   9   7      210.59      237.70     36.46 o
  -4   9   7        9.31       23.35     23.29 o
  -3   9   7      265.49      205.75     25.12 o
  -2   9   7       31.81       13.36     18.15 o
  -1   9   7     1078.37     1113.31     36.84 o
   0   9   7       48.02       34.50     16.98 o
   1   9   7     1605.91     1642.08     51.69 o
   2   9   7        0.60        8.37     22.33 o
   3   9   7      846.35      791.14     39.60 o
   4   9   7       69.70       76.57     36.63 o
  -2  10   7      364.51      361.25     33.77 o
  -1  10   7      129.91      103.86     24.15 o
   0  10   7      531.40      523.79     30.71 o
   1  10   7       32.67       12.93     18.78 o
 -10   0   8      499.49      412.94     56.83 o
  -8   0   8      286.59      270.37     12.58 o
  -6   0   8       13.36        6.49      8.61 o
  -4   0   8      243.97      262.99      9.84 o
  -2   0   8     3117.33     2998.13     54.53 o
   0   0   8    13142.35    13545.79    215.70 o
   2   0   8     2177.90     2210.09     42.19 o
   4   0   8     2981.88     3029.85     70.53 o
   6   0   8      142.65      143.01     17.87 o
   8   0   8        1.13       51.41     36.72 o
 -10   1   8      195.01      126.40     29.63 o
  -9   1   8      146.59      151.33     14.88 o
  -8   1   8      347.11      335.08     11.68 o
  -7   1   8      775.11      741.12     15.11 o
  -6   1   8      348.34      339.64      9.33 o
  -5   1   8     1177.55     1169.22     14.17 o
  -4   1   8     2063.06     2106.20     23.04 o
  -3   1   8     2985.33     2922.78     32.56 o
  -2   1   8      205.48      192.59      6.41 o
  -1   1   8     3090.79     3123.44     44.52 o
   0   1   8      762.48      878.78     14.29 o
   1   1   8     3147.18     3152.34     38.43 o
   2   1   8      584.62      612.41     12.96 o
   3   1   8     2550.18     2614.40     34.93 o
   4   1   8      312.00      315.31      9.89 o
   5   1   8      846.12      831.82     18.83 o
   6   1   8      143.47      142.94     12.84 o
   7   1   8      113.92       76.27     19.65 o
   8   1   8     1190.30     1165.83     74.55 o
 -10   2   8      155.71      118.90     31.22 o
  -9   2   8      664.50      593.77     60.93 o
  -8   2   8       29.55       30.43     10.52 o
  -7   2   8     2776.07     2943.55     44.41 o
  -6   2   8       67.77       54.50      6.87 o
  -5   2   8     2998.59     3075.42     44.27 o
  -4   2   8       51.92       53.89      8.52 o
  -3   2   8     1820.69     1823.63     25.38 o
  -2   2   8      576.36      534.17     12.35 o
  -1   2   8       82.10       85.86      7.63 o
   0   2   8     2590.18     2711.27     33.84 o
   1   2   8        6.74       -1.17     10.35 o
   2   2   8      919.89      871.47     18.19 o
   3   2   8     1954.64     2053.88     31.39 o
   4   2   8      154.77      160.72     11.85 o
   5   2   8     2101.37     2121.44     44.17 o
   6   2   8        9.60        1.31     11.32 o
   7   2   8      515.63      473.95     26.48 o
   8   2   8       53.05       70.10     21.54 o
 -10   3   8      251.51      109.95     64.46 o
  -9   3   8       28.73      -19.92     31.82 o
  -8   3   8      941.57      976.66     35.71 o
  -7   3   8       58.37       59.77     12.57 o
  -6   3   8     2838.27     2947.81     42.40 o
  -5   3   8      110.49      101.68      7.25 o
  -4   3   8     3282.54     3202.26     45.56 o
  -3   3   8       61.79       52.69      6.15 o
  -2   3   8     2983.92     3070.71     39.52 o
  -1   3   8        0.68        1.67      8.42 o
   0   3   8       45.99       59.25      8.25 o
   1   3   8      242.39      258.96     10.27 o
   2   3   8      211.54      206.93      9.85 o
   3   3   8       83.41       89.59     10.50 o
   4   3   8      848.16      872.86     20.86 o
   5   3   8       59.41       58.55     10.05 o
   6   3   8     2302.32     2434.68     65.06 o
   7   3   8       43.31       33.07     23.57 o
   8   3   8     1276.18     1231.91    103.07 o
  -9   4   8      377.11      446.11     44.08 o
  -8   4   8       11.68        3.12     21.24 o
  -7   4   8     1618.86     1624.65     37.75 o
  -6   4   8        2.00        9.06      6.41 o
  -5   4   8     1568.06     1488.84     24.77 o
  -4   4   8       34.68       23.53      7.10 o
  -3   4   8     1251.48     1229.97     20.83 o
  -2   4   8      357.49      354.78     10.68 o
  -1   4   8      467.80      462.93     11.28 o
   0   4   8     2886.78     2801.35     45.31 o
   1   4   8        2.13        4.25      9.04 o
   2   4   8     1106.13     1102.01     21.30 o
   3   4   8      492.14      451.84     12.12 o
   4   4   8      251.08      252.32     10.91 o
   5   4   8     1682.72     1719.20     45.90 o
   6   4   8      185.92      207.40     23.59 o
   7   4   8      575.96      538.53     52.99 o
   8   4   8        0.36       14.17     24.10 o
  -9   5   8      149.09      153.35     32.43 o
  -8   5   8      227.87      247.23     22.96 o
  -7   5   8      137.09       99.19     18.70 o
  -6   5   8      499.46      469.17     12.83 o
  -5   5   8       56.05       54.30      7.60 o
  -4   5   8      115.83      118.94      8.44 o
  -3   5   8     4165.47     4143.30     60.98 o
  -2   5   8      693.38      667.55     14.72 o
  -1   5   8      969.21     1001.08     20.12 o
   0   5   8      192.20      184.67     13.76 o
   1   5   8     3279.59     3411.52     49.49 o
   2   5   8       36.56       30.92      9.64 o
   3   5   8     1724.54     1720.42     28.98 o
   4   5   8      297.52      275.27     13.62 o
   5   5   8      232.58      211.33     14.69 o
   6   5   8      147.27      120.45     14.65 o
   7   5   8        5.57        3.92     30.69 o
  -8   6   8      128.74      120.33     25.07 o
  -7   6   8       60.98       63.84     26.48 o
  -6   6   8       33.23       12.22     10.80 o
  -5   6   8       22.05       25.40      9.33 o
  -4   6   8      260.07      296.04     10.11 o
  -3   6   8      123.54      123.02      8.75 o
  -2   6   8     2152.25     2135.24     34.82 o
  -1   6   8      127.66      121.44     12.26 o
   0   6   8     3549.10     3749.42     58.63 o
   1   6   8       21.30       17.26     12.67 o
   2   6   8     1777.58     1802.89     32.44 o
   3   6   8      116.71      106.16     11.71 o
   4   6   8      813.96      776.65     22.44 o
   5   6   8        8.42       -3.18     13.14 o
   6   6   8       56.98       67.38     19.18 o
  -7   7   8       24.72       46.06     30.78 o
  -6   7   8      327.65      337.05     20.64 o
  -5   7   8       99.55      125.18     14.15 o
  -4   7   8      439.72      390.88     16.23 o
  -3   7   8      337.17      300.84     20.85 o
  -2   7   8      681.80      661.64     18.96 o
  -1   7   8     1844.81     1802.74     39.00 o
   0   7   8        0.78      -13.22     13.22 o
   1   7   8      343.59      333.15     17.36 o
   2   7   8      105.43       79.14     18.02 o
   3   7   8     1523.24     1542.86     31.53 o
   4   7   8      132.82      113.93     14.41 o
   5   7   8      390.98      412.02     40.27 o
   6   7   8      399.81      399.75     40.16 o
  -6   8   8        1.48       -6.86     22.36 o
  -5   8   8     1003.15     1099.29     49.45 o
  -4   8   8       39.55       21.67     17.79 o
  -3   8   8      719.60      649.88     33.26 o
  -2   8   8      198.13      207.76     15.90 o
  -1   8   8      158.15      132.82     16.76 o
   0   8   8      183.75      201.01     16.12 o
   1   8   8       55.24       34.03     17.52 o
   2   8   8      430.74      437.19     22.43 o
   3   8   8      987.61      927.01     40.42 o
   4   8   8       72.58       56.39     20.70 o
   5   8   8      311.63      339.67     49.43 o
  -5   9   8        0.07      -32.08     32.08 o
  -4   9   8     1555.14     1653.25     60.28 o
  -3   9   8       76.29       84.49     22.04 o
  -2   9   8       77.58       91.68     22.93 o
  -1   9   8       59.79       18.40     22.98 o
   0   9   8        0.45      -15.22     23.98 o
   1   9   8       17.95       17.95     25.75 o
   2   9   8       61.13       77.60     22.97 o
   3   9   8       34.88       17.62     20.53 o
  -1  10   8      302.08      333.18     85.28 o
  -9   0   9      918.48      860.28     40.21 o
  -7   0   9     1914.67     1982.20     44.00 o
  -5   0   9     5117.05     5428.33     76.29 o
  -3   0   9     2793.86     2884.08     52.16 o
  -1   0   9      339.78      333.46     15.61 o
   1   0   9      708.97      772.29     21.70 o
   3   0   9      436.28      458.81     17.78 o
   5   0   9     1281.08     1279.51     38.59 o
   7   0   9     2865.33     2710.42     94.92 o
 -10   1   9      344.95      259.11     53.03 o
  -9   1   9      173.14      121.48     21.21 o
  -8   1   9     1155.27     1176.33     19.93 o
  -7   1   9      455.57      429.67     10.73 o
  -6   1   9     1511.99     1556.96     23.53 o
  -5   1   9     2227.89     2209.55     27.98 o
  -4   1   9     2296.52     2375.64     29.45 o
  -3   1   9        9.04        9.66      6.91 o
  -2   1   9     1425.34     1411.84     17.49 o
  -1   1   9     1801.21     1879.08     24.86 o
   0   1   9      469.40      503.78     12.62 o
   1   1   9     2531.68     2551.13     37.18 o
   2   1   9      334.04      346.89     10.55 o
   3   1   9      144.50      138.69      8.37 o
   4   1   9     1246.78     1226.06     25.21 o
   5   1   9      409.84      414.17     13.39 o
   6   1   9     1438.44     1434.11     32.44 o
   7   1   9      113.93       92.05     30.35 o
   8   1   9      268.66      281.12     38.36 o
 -10   2   9      337.68      345.44     57.04 o
  -9   2   9      101.49       93.49     33.39 o
  -8   2   9       99.95      115.76     16.50 o
  -7   2   9      359.37      346.70     12.27 o
  -6   2   9       41.60       36.33      7.78 o
  -5   2   9     1528.80     1534.08     25.24 o
  -4   2   9      218.09      201.85      9.14 o
  -3   2   9       58.84       54.93      7.09 o
  -2   2   9     3447.02     3618.67     53.88 o
  -1   2   9      336.76      316.72     10.74 o
   0   2   9     2629.71     2701.01     42.61 o
   1   2   9       21.14       13.06      9.49 o
   2   2   9     3254.71     3242.97     55.21 o
   3   2   9      195.82      202.58     13.84 o
   4   2   9     1583.83     1566.49     31.40 o
   5   2   9      337.67      315.51     16.10 o
   6   2   9       49.56       45.22     18.07 o
   7   2   9      338.31      303.43     28.39 o
   8   2   9       67.39       62.45     31.91 o
  -9   3   9      583.13      628.24     37.16 o
  -8   3   9       47.42       32.48     23.83 o
  -7   3   9      108.24       83.74      9.97 o
  -6   3   9       77.51       62.14      7.92 o
  -5   3   9      542.75      470.97     12.96 o
  -4   3   9      155.93      143.63      9.44 o
  -3   3   9     1417.62     1441.23     24.15 o
  -2   3   9       15.20       11.25      7.44 o
  -1   3   9     5340.86     5535.54     79.16 o
   0   3   9       87.80       84.16      8.83 o
   1   3   9     2795.18     2908.91     45.18 o
   2   3   9      415.08      395.56     12.97 o
   3   3   9     2440.18     2541.67     45.19 o
   4   3   9      113.13       94.32     12.64 o
   5   3   9      703.64      684.20     28.58 o
   6   3   9        4.70       -0.09     17.90 o
   7   3   9       31.01        9.12     23.36 o
   8   3   9        2.34       10.99     33.46 o
  -9   4   9      197.96      129.68     33.51 o
  -8   4   9       51.22       32.43     29.67 o
  -7   4   9     1004.04      982.76     20.50 o
  -6   4   9       19.94       -6.96     13.06 o
  -5   4   9      993.39      898.04     20.08 o
  -4   4   9      512.52      480.03     12.68 o
  -3   4   9      286.40      275.72     10.67 o
  -2   4   9     1793.86     1747.38     34.38 o
  -1   4   9      276.48      275.11     13.85 o
   0   4   9     3619.16     3760.02     59.64 o
   1   4   9       55.30       60.18      9.48 o
   2   4   9     1261.37     1227.70     25.87 o
   3   4   9      750.38      702.99     19.04 o
   4   4   9      671.17      670.17     22.05 o
   5   4   9      120.76      111.62     15.38 o
   6   4   9      152.07      155.77     23.17 o
   7   4   9      586.77      586.77     39.65 o
  -8   5   9      662.06      659.83     54.01 o
  -7   5   9        3.71        7.27     10.63 o
  -6   5   9     1717.07     1659.23     34.39 o
  -5   5   9       23.27       16.51      9.17 o
  -4   5   9     1228.55     1303.61     27.09 o
  -3   5   9      844.01      774.33     17.41 o
  -2   5   9      742.07      704.74     16.20 o
  -1   5   9       19.30       28.22      8.86 o
   0   5   9      609.42      591.76     18.27 o
   1   5   9      736.26      714.81     20.13 o
   2   5   9      502.11      507.19     18.36 o
   3   5   9      671.10      646.81     23.84 o
   4   5   9      753.08      778.39     28.78 o
   5   5   9       13.73       41.64     16.93 o
   6   5   9      952.12     1127.14     50.42 o
   7   5   9        9.82       15.96     46.77 o
  -8   6   9        4.99      -12.57     41.79 o
  -7   6   9      683.02      652.92     45.37 o
  -6   6   9        1.64       -9.88     11.79 o
  -5   6   9     2072.30     2144.97     53.92 o
  -4   6   9       90.68       63.69     10.41 o
  -3   6   9     2151.28     2240.41     40.93 o
  -2   6   9      429.87      383.79     14.68 o
  -1   6   9       13.13       10.86      8.50 o
   0   6   9      143.41      137.49     13.85 o
   1   6   9        6.18       17.73      5.69 o
   2   6   9      100.27       90.90     13.59 o
   3   6   9      262.30      250.03     14.29 o
   4   6   9      165.81      145.52     13.16 o
   5   6   9      813.66      820.24     46.05 o
   6   6   9       12.27       -7.38     29.58 o
  -7   7   9        5.90       16.65     39.97 o
  -6   7   9      442.81      433.44     26.62 o
  -5   7   9      104.55       84.96     14.84 o
  -4   7   9      792.77      799.24     38.33 o
  -3   7   9      228.81      215.73     13.84 o
  -2   7   9      444.34      408.15     19.74 o
  -1   7   9      703.57      681.19     19.72 o
   0   7   9       10.70      -17.57     17.57 o
   1   7   9      625.77      592.91     26.51 o
   2   7   9      153.61      148.71     11.86 o
   3   7   9      929.29      905.22     33.93 o
   4   7   9      814.33      818.26     30.02 o
   5   7   9       17.37       44.51     28.88 o
  -6   8   9        0.07       33.27     26.71 o
  -5   8   9      142.51      160.79     32.59 o
  -4   8   9      325.34      289.06     36.80 o
  -3   8   9       73.27       79.66     16.29 o
  -2   8   9      745.00      780.53     32.49 o
  -1   8   9        8.43        5.18     16.93 o
   0   8   9     1605.70     1626.96     73.13 o
   1   8   9        3.90      -16.57     16.57 o
   2   8   9      943.10      979.94     36.07 o
   3   8   9       16.83       11.68     26.42 o
   4   8   9      215.16      216.13     32.31 o
  -4   9   9      182.77      212.31     29.49 o
  -3   9   9      741.26      838.20     36.29 o
  -2   9   9       12.35       -3.33     19.45 o
  -1   9   9      448.57      464.44     33.12 o
   0   9   9        8.31       -9.11     30.85 o
   1   9   9     1023.32     1084.12     39.81 o
   2   9   9        2.54       18.00     26.83 o
 -10   0  10      963.64     1016.81     67.40 o
  -8   0  10      192.57      203.90     16.71 o
  -6   0  10       28.31       26.65      8.58 o
  -4   0  10      440.57      449.41     13.44 o
  -2   0  10     1693.64     1738.80     36.72 o
   0   0  10     3206.77     3159.30     80.66 o
   2   0  10     6888.12     7236.75    183.22 o
   4   0  10      385.21      357.90     24.13 o
   6   0  10      469.84      438.06     24.03 o
   8   0  10       12.01       49.64     36.98 o
  -9   1  10      351.67      296.22     26.23 o
  -8   1  10      448.37      428.70     15.32 o
  -7   1  10        1.39        1.85      7.60 o
  -6   1  10      562.88      552.98     12.05 o
  -5   1  10       79.93       71.07      8.00 o
  -4   1  10      360.88      364.41      8.44 o
  -3   1  10     3527.30     3600.21     45.51 o
  -2   1  10     1133.69     1213.56     17.66 o
  -1   1  10     3202.17     3334.14     41.96 o
   0   1  10        1.35        0.85      9.88 o
   1   1  10     2294.14     2289.36     37.41 o
   2   1  10        1.37       12.39      7.74 o
   3   1  10     1446.94     1549.98     26.22 o
   4   1  10      439.49      432.87     16.82 o
   5   1  10      301.17      291.18     22.86 o
   6   1  10      392.07      370.96     18.82 o
   7   1  10       67.61       92.73     33.04 o
  -9   2  10      759.12      717.33     36.36 o
  -8   2  10      129.52      144.65     18.86 o
  -7   2  10     1098.53     1075.44     23.94 o
  -6   2  10        9.85       16.35      9.46 o
  -5   2  10     4141.47     4217.88     68.31 o
  -4   2  10      426.18      430.80     13.51 o
  -3   2  10     1239.61     1238.08     20.46 o
  -2   2  10      277.19      259.45     12.15 o
  -1   2  10      207.87      232.71     10.17 o
   0   2  10      811.06      768.18     16.26 o
   1   2  10       56.42       47.80     11.13 o
   2   2  10     1053.95     1059.59     24.57 o
   3   2  10      478.72      449.75     16.05 o
   4   2  10      277.45      264.11     14.96 o
   5   2  10     1415.34     1419.81     40.21 o
   6   2  10        9.56       -0.19     17.41 o
   7   2  10     1179.65     1102.54     73.79 o
  -9   3  10        8.09        2.97     27.90 o
  -8   3  10     1127.51     1114.11     44.02 o
  -7   3  10       35.11       40.24      9.49 o
  -6   3  10     1386.87     1470.52     29.46 o
  -5   3  10       30.85       30.39     10.75 o
  -4   3  10     2132.31     2216.59     48.26 o
  -3   3  10      232.14      217.78     11.22 o
  -2   3  10     1728.50     1748.71     31.02 o
  -1   3  10       23.40       12.46      9.33 o
   0   3  10      590.79      565.15     15.33 o
   1   3  10        0.24        3.71     10.70 o
   2   3  10     1081.53     1076.45     22.53 o
   3   3  10      151.02      143.11     15.29 o
   4   3  10      707.13      699.02     22.01 o
   5   3  10      128.88      108.62     17.63 o
   6   3  10      661.13      692.26     39.53 o
   7   3  10       24.25       -1.63     29.38 o
  -9   4  10      325.46      330.36     34.79 o
  -8   4  10      353.80      414.61     39.46 o
  -7   4  10      891.06      905.53     25.66 o
  -6   4  10       35.85       41.74     15.14 o
  -5   4  10     1733.20     1768.47     38.11 o
  -4   4  10      143.68      147.41     11.61 o
  -3   4  10     1181.54     1212.74     23.47 o
  -2   4  10      308.28      280.71     13.39 o
  -1   4  10       90.92       76.30     11.11 o
   0   4  10      681.08      654.08     17.99 o
   1   4  10        0.33      -11.21     11.21 o
   2   4  10     1242.44     1239.47     35.95 o
   3   4  10      261.10      236.60     15.72 o
   4   4  10      403.30      392.52     20.88 o
   5   4  10      818.03      797.55     52.56 o
   6   4  10       39.35       41.08     27.36 o
   7   4  10      715.96      701.66     48.36 o
  -8   5  10      129.65      141.40     32.88 o
  -7   5  10       11.74        3.80     17.07 o
  -6   5  10      369.04      364.41     18.70 o
  -5   5  10       37.76       51.61     10.25 o
  -4   5  10      448.70      393.23     20.85 o
  -3   5  10      714.66      664.75     17.70 o
  -2   5  10       17.00       22.08     12.45 o
  -1   5  10     4391.27     4546.88     75.81 o
   0   5  10       89.51       63.58     14.02 o
   1   5  10      714.17      720.15     24.26 o
   2   5  10      220.04      215.70     15.34 o
   3   5  10     1566.91     1595.12     43.56 o
   4   5  10      124.47      110.79     21.17 o
   5   5  10      268.63      284.83     20.38 o
   6   5  10      177.21      210.13     31.87 o
  -7   6  10        1.13       31.95     34.98 o
  -6   6  10       37.42       70.63     19.99 o
  -5   6  10      136.53      112.09     13.98 o
  -4   6  10      500.94      479.78     25.36 o
  -3   6  10       10.38       20.00     10.98 o
  -2   6  10      737.61      769.94     22.19 o
  -1   6  10        3.65       22.36     13.28 o
   0   6  10     2645.92     2747.89     60.82 o
   1   6  10       37.29       16.30     13.78 o
   2   6  10     1886.89     1869.37     53.44 o
   3   6  10        5.28        3.77     17.35 o
   4   6  10      482.93      467.68     31.89 o
   5   6  10       82.31       59.25     26.99 o
  -6   7  10      800.58      841.84     34.50 o
  -5   7  10       32.94       18.03     22.55 o
  -4   7  10      227.42      223.87     21.58 o
  -3   7  10      377.13      387.35     21.54 o
  -2   7  10      250.33      237.09     21.34 o
  -1   7  10      720.56      711.96     29.79 o
   0   7  10      101.11       57.00     19.75 o
   1   7  10     1417.77     1376.12     49.43 o
   2   7  10      118.01      150.63     25.32 o
   3   7  10      102.92       87.74     24.13 o
   4   7  10      105.68       75.16     26.12 o
  -5   8  10      510.19      450.40     29.36 o
  -4   8  10       55.28       77.30     30.34 o
  -3   8  10      607.41      628.55     27.60 o
  -2   8  10      188.77      193.42     17.81 o
  -1   8  10      158.96      151.63     23.48 o
   0   8  10       66.67       61.12     18.15 o
   1   8  10       27.32       32.29     23.19 o
   2   8  10      136.75      157.55     24.38 o
   3   8  10        9.87       13.26     28.81 o
  -3   9  10        5.95      -29.43     29.43 o
  -2   9  10      840.13      960.18     65.96 o
  -1   9  10      106.89      100.49     22.66 o
   0   9  10       15.42      -26.77     29.31 o
   1   9  10       16.30       23.73     37.69 o
  -9   0  11      447.38      444.79     35.95 o
  -7   0  11     2332.89     2499.79     58.40 o
  -5   0  11     2733.42     2805.78     62.22 o
  -3   0  11     1656.41     1637.52     37.66 o
  -1   0  11     1286.99     1286.91     34.46 o
   1   0  11      223.99      231.48     23.89 o
   3   0  11     1667.48     1606.95     65.97 o
   5   0  11      571.30      550.58     29.62 o
   7   0  11      694.55      728.67     64.10 o
  -9   1  11       66.71       85.12     23.53 o
  -8   1  11      873.00      824.01     29.36 o
  -7   1  11       31.80       12.70      9.13 o
  -6   1  11     1652.85     1687.70     30.34 o
  -5   1  11       75.74       40.69      7.87 o
  -4   1  11     1371.62     1441.65     21.78 o
  -3   1  11     2487.20     2477.14     36.30 o
  -2   1  11      952.81     1000.46     16.93 o
  -1   1  11      265.07      263.16     14.66 o
   0   1  11       68.94       61.93      9.38 o
   1   1  11     1172.51     1135.84     23.97 o
   2   1  11        3.05        3.58      7.80 o
   3   1  11      578.03      541.91     16.17 o
   4   1  11      946.24      947.16     23.78 o
   5   1  11       51.96       51.13     13.93 o
   6   1  11      878.57      812.62     90.49 o
   7   1  11       49.48       44.83     39.36 o
  -9   2  11      121.06      121.23     32.93 o
  -8   2  11      150.51      167.44     26.75 o
  -7   2  11      237.17      217.52     12.79 o
  -6   2  11       49.93       33.44      9.10 o
  -5   2  11      239.05      197.43      9.30 o
  -4   2  11       64.76       54.34     11.63 o
  -3   2  11     1531.49     1565.18     26.64 o
  -2   2  11     1333.10     1373.10     27.08 o
  -1   2  11       21.16       34.26     11.68 o
   0   2  11     2963.38     2986.81     57.39 o
   1   2  11        0.10       -9.29     12.61 o
   2   2  11     1518.39     1499.32     32.67 o
   3   2  11       70.36       71.61     14.56 o
   4   2  11     1102.52     1076.64     29.89 o
   5   2  11      230.13      214.17     17.35 o
   6   2  11      119.25      131.67     29.02 o
   7   2  11      187.28      112.88     45.17 o
  -9   3  11      396.43      385.87     38.57 o
  -8   3  11       58.80       22.42     26.83 o
  -7   3  11      217.75      209.20     16.91 o
  -6   3  11       59.50       33.69      9.64 o
  -5   3  11      204.00      207.40     14.65 o
  -4   3  11       49.95       31.69      9.34 o
  -3   3  11     1943.52     1912.63     34.68 o
  -2   3  11      112.12       92.42     10.97 o
  -1   3  11     1900.72     1923.05     35.39 o
   0   3  11        0.37        4.43     10.81 o
   1   3  11     3855.80     4110.44     75.29 o
   2   3  11       13.13        5.92     10.65 o
   3   3  11     1065.13     1107.87     31.46 o
   4   3  11       90.61       65.82     21.73 o
   5   3  11      379.79      354.98     48.76 o
   6   3  11       74.92        6.03     31.99 o
  -8   4  11       89.23      139.37     33.99 o
  -7   4  11      492.18      514.68     21.34 o
  -6   4  11       15.31       20.33     16.44 o
  -5   4  11     1037.51     1028.20     28.61 o
  -4   4  11      234.76      216.99     13.56 o
  -3   4  11      412.65      375.83     16.23 o
  -2   4  11      996.24     1067.58     25.97 o
  -1   4  11      180.46      163.49     16.00 o
   0   4  11     1653.65     1588.88     31.68 o
   1   4  11      114.94      106.46     15.45 o
   2   4  11     2439.83     2386.41     53.55 o
   3   4  11      128.31      119.58     18.44 o
   4   4  11      179.95      193.74     17.20 o
   5   4  11      467.62      461.33     29.47 o
   6   4  11       59.08       57.88     27.67 o
  -8   5  11      612.22      666.74     44.42 o
  -7   5  11        1.51       -4.72     18.05 o
  -6   5  11      894.86      919.03     63.17 o
  -5   5  11        0.82        0.10     16.62 o
  -4   5  11     1661.87     1637.88     41.88 o
  -3   5  11       22.35       35.30     17.59 o
  -2   5  11      460.30      437.01     17.79 o
  -1   5  11     1184.51     1137.13     30.04 o
   0   5  11       12.16        2.33     14.91 o
   1   5  11       41.77       38.85     14.59 o
   2   5  11       12.49       21.13     31.51 o
   3   5  11      418.25      436.71     23.77 o
   4   5  11      765.20      756.16     39.63 o
   5   5  11      200.93      201.91     23.12 o
  -7   6  11      874.06      949.77     57.48 o
  -6   6  11       18.80       -7.30     21.62 o
  -5   6  11      776.99      794.26    108.66 o
  -4   6  11        8.01        8.35     20.56 o
  -3   6  11     1293.61     1254.85     37.89 o
  -2   6  11       37.39       23.65     17.32 o
  -1   6  11      534.27      479.74     22.86 o
   0   6  11      206.08      181.93     22.79 o
   1   6  11       95.59       83.73     23.78 o
   2   6  11       16.11       -5.14     30.12 o
   3   6  11      328.35      230.39     31.23 o
   4   6  11       31.65       32.04     24.06 o
   5   6  11      462.39      408.64     49.06 o
  -6   7  11     1096.13     1173.33     43.24 o
  -5   7  11       75.69       61.59     23.59 o
  -4   7  11      331.24      319.98     33.25 o
  -3   7  11      370.85      365.00     32.53 o
  -2   7  11      209.00      169.66     24.47 o
  -1   7  11      444.35      347.17     34.64 o
   0   7  11      108.21      133.80     26.44 o
   1   7  11      521.83      461.31     31.64 o
   2   7  11      145.15      153.50     32.06 o
   3   7  11      177.30       88.65     42.93 o
   4   7  11      308.96      294.63     34.95 o
  -4   8  11      112.04      159.94     25.67 o
  -3   8  11      170.88      166.23     27.26 o
  -2   8  11      801.07      778.92     35.36 o
  -1   8  11        0.45        3.41     20.76 o
   0   8  11      791.31      802.05     54.81 o
   1   8  11        0.11      -15.59     24.22 o
   2   8  11      915.81      892.73     46.94 o
  -8   0  12      842.14      846.62     44.93 o
  -6   0  12        5.48       -1.05     24.01 o
  -4   0  12      837.32      837.23     22.75 o
  -2   0  12     1161.50     1139.95     30.88 o
   0   0  12     2242.94     2220.01     58.38 o
   2   0  12     1648.50     1652.61     45.96 o
   4   0  12     2337.90     2271.34     83.00 o
   6   0  12        3.47       19.50     40.52 o
  -9   1  12      321.06      351.43     39.96 o
  -8   1  12       93.56       67.00     23.11 o
  -7   1  12       42.22        2.38     16.33 o
  -6   1  12      559.98      531.11     15.52 o
  -5   1  12      216.55      209.78     11.57 o
  -4   1  12      328.77      332.27     11.35 o
  -3   1  12      190.98      161.35      9.62 o
  -2   1  12      184.83      172.08      8.91 o
  -1   1  12     3809.77     3963.21     61.65 o
   0   1  12      228.19      218.10     16.61 o
   1   1  12     1969.88     1992.66     45.33 o
   2   1  12      114.83      103.86     14.47 o
   3   1  12      825.25      861.52     26.04 o
   4   1  12      107.35       62.67     17.07 o
   5   1  12      278.89      266.51     32.19 o
   6   1  12      195.10      138.88     34.19 o
  -9   2  12      439.96      487.67     63.80 o
  -8   2  12       38.13       17.82     22.64 o
  -7   2  12     1371.03     1358.19     41.97 o
  -6   2  12       15.05       12.71     11.07 o
  -5   2  12      992.96     1008.39     20.83 o
  -4   2  12      138.87      156.10     15.44 o
  -3   2  12     3622.28     3731.33     60.84 o
  -2   2  12      599.67      586.61     17.79 o
  -1   2  12       16.84       23.23     12.78 o
   0   2  12      345.83      350.40     13.06 o
   1   2  12       35.36       26.67     12.36 o
   2   2  12      447.35      447.16     17.80 o
   3   2  12      344.63      329.36     18.90 o
   4   2  12      240.03      202.90     19.96 o
   5   2  12      741.33      697.92     65.09 o
   6   2  12       24.84       65.36     40.70 o
  -8   3  12      905.99      957.92     55.33 o
  -7   3  12        1.78       13.76     18.39 o
  -6   3  12     2120.41     2157.69     56.38 o
  -5   3  12       16.66       25.59     14.36 o
  -4   3  12      890.12      936.00     25.52 o
  -3   3  12        0.09       22.60     11.03 o
  -2   3  12      786.10      728.71     18.97 o
  -1   3  12      127.22      106.80     12.41 o
   0   3  12      291.03      279.26     17.00 o
   1   3  12        9.27       11.62     16.88 o
   2   3  12        6.97        4.70     31.52 o
   3   3  12        0.30       -3.25     16.31 o
   4   3  12     1434.58     1483.61     71.57 o
   5   3  12       46.88       -9.22     22.18 o
   6   3  12      579.21      636.98     40.83 o
  -8   4  12        2.85      -17.54     31.17 o
  -7   4  12      713.46      751.16     32.80 o
  -6   4  12      105.11       98.33     28.48 o
  -5   4  12     1045.65     1059.20     38.70 o
  -4   4  12      210.95      202.19     16.51 o
  -3   4  12      899.70      890.57     26.86 o
  -2   4  12      296.45      293.47     17.58 o
  -1   4  12      363.36      334.42     17.41 o
   0   4  12      470.38      435.12     18.91 o
   1   4  12      154.69      166.04     18.85 o
   2   4  12      474.38      465.59     27.64 o
   3   4  12       91.39       47.77     21.48 o
   4   4  12      251.40      281.41     24.84 o
   5   4  12      330.62      364.95     29.28 o
  -7   5  12       60.66       89.35     24.33 o
  -6   5  12      142.53      113.68     40.10 o
  -5   5  12       67.56       62.80     23.75 o
  -4   5  12      287.80      277.59     23.33 o
  -3   5  12      530.26      535.59     25.26 o
  -2   5  12      196.76      166.80     20.55 o
  -1   5  12     1276.69     1300.75     39.28 o
   0   5  12        9.22        5.22     13.90 o
   1   5  12     2631.66     2603.33     83.95 o
   2   5  12        2.28        8.74     17.21 o
   3   5  12      245.21      272.10     27.46 o
   4   5  12      223.09      204.23     24.37 o
   5   5  12      383.37      349.92     32.59 o
  -6   6  12       32.86      -12.90     41.21 o
  -5   6  12        4.43      -16.24     25.58 o
  -4   6  12      596.12      585.77     34.50 o
  -3   6  12      160.33      157.91     24.77 o
  -2   6  12     1025.65      986.61     44.28 o
  -1   6  12        7.40      -12.57     20.04 o
   0   6  12      767.23      788.63     35.76 o
   1   6  12        2.36        8.94     25.70 o
   2   6  12     1523.23     1573.33     52.76 o
   3   6  12        6.98        8.96     28.05 o
   4   6  12      549.69      512.60     45.46 o
  -5   7  12        0.97       21.62     19.37 o
  -4   7  12      556.25      564.97     44.13 o
  -3   7  12      177.40      199.47     38.36 o
  -2   7  12       76.39       64.18     29.15 o
  -1   7  12      515.36      506.49     32.39 o
   0   7  12       76.28       58.63     27.93 o
   1   7  12      641.49      638.57     32.64 o
   2   7  12       22.63       40.23     26.80 o
   3   7  12      528.85      514.21     50.98 o
  -3   8  12      292.87      272.71     38.11 o
  -2   8  12      128.02      127.53     26.43 o
  -1   8  12      151.76      112.19     31.95 o
   0   8  12      208.32      197.83     29.53 o
  -7   0  13      789.57      705.69     41.59 o
  -5   0  13     2757.11     2870.52     83.37 o
  -3   0  13     1694.19     1762.49     59.58 o
  -1   0  13      162.95      158.40     16.70 o
   1   0  13       94.09       26.15     25.00 o
   3   0  13      894.31      837.90     53.81 o
   5   0  13     1110.36     1106.64     81.60 o
  -8   1  13      342.00      320.73     27.74 o
  -7   1  13       22.80       56.12     22.37 o
  -6   1  13     1103.44     1141.43     31.41 o
  -5   1  13       56.93       70.24     12.70 o
  -4   1  13     1332.39     1390.03     30.73 o
  -3   1  13       39.49       30.29     11.24 o
  -2   1  13      508.74      556.28     28.15 o
  -1   1  13     1491.14     1407.28     37.41 o
   0   1  13       64.40       37.41     15.07 o
   1   1  13      454.20      433.32     30.28 o
   2   1  13      102.33       93.69     28.75 o
   3   1  13      375.35      345.19     24.13 o
   4   1  13      104.63      124.26     25.59 o
   5   1  13       31.09       14.61     25.34 o
   6   1  13      779.07      834.16     55.99 o
  -8   2  13      198.71      205.93     36.19 o
  -7   2  13      270.30      283.15     22.06 o
  -6   2  13        0.82       12.24     15.33 o
  -5   2  13      303.14      278.41     14.62 o
  -4   2  13      578.18      482.67     25.03 o
  -3   2  13       36.66       22.59     14.80 o
  -2   2  13      360.58      374.01     25.46 o
  -1   2  13      739.34      726.98     24.10 o
   0   2  13     1539.81     1517.63     38.55 o
   1   2  13      124.04      102.76     43.23 o
   2   2  13     1359.96     1375.79     51.03 o
   3   2  13       98.48      102.04     22.70 o
   4   2  13      547.59      555.57     55.99 o
   5   2  13       83.82       94.14     69.99 o
  -8   3  13       39.61       70.06     48.04 o
  -7   3  13      126.19      169.49     42.56 o
  -6   3  13       75.02       62.90     15.57 o
  -5   3  13        4.33       24.93     17.80 o
  -4   3  13       50.45       46.10     17.70 o
  -3   3  13      997.05      940.93     29.21 o
  -2   3  13       17.00        8.98     15.22 o
  -1   3  13     2581.14     2489.07     65.80 o
   0   3  13       24.67       28.47     17.13 o
   1   3  13     1332.91     1322.36     52.43 o
   2   3  13        0.17       -2.79     21.67 o
   3   3  13     1317.23     1365.78     46.06 o
   4   3  13        0.49       36.48     23.08 o
   5   3  13      194.06      222.99     37.43 o
  -7   4  13      239.77      180.46     33.44 o
  -6   4  13       14.57       17.16     34.50 o
  -5   4  13      660.37      643.97     27.92 o
  -4   4  13      224.28      221.48     18.59 o
  -3   4  13      416.86      402.33     24.81 o
  -2   4  13      796.83      786.60     39.24 o
  -1   4  13       54.58       77.82     21.55 o
   0   4  13      872.35      891.25     33.22 o
   1   4  13       47.68       27.67     20.94 o
   2   4  13      772.84      764.47     33.17 o
   3   4  13      591.02      565.44     32.21 o
   4   4  13      930.53      903.28     42.47 o
   5   4  13       75.04      132.57     40.15 o
  -7   5  13        6.55       36.66     80.96 o
  -6   5  13      747.67      727.79     61.83 o
  -5   5  13       20.53       30.95     40.05 o
  -4   5  13      731.14      750.44     34.36 o
  -3   5  13        6.33      -17.99     17.99 o
  -2   5  13      729.15      718.57     31.17 o
  -1   5  13      101.30       51.69     22.00 o
   0   5  13       18.56       31.81     24.54 o
   1   5  13      754.70      757.56     37.19 o
   2   5  13       98.84       91.95     25.69 o
   3   5  13       28.94       11.03     27.49 o
   4   5  13       98.37      115.10     30.32 o
  -6   6  13       20.79       55.13     71.42 o
  -5   6  13      893.29      953.68     80.71 o
  -4   6  13       43.31       43.58     41.75 o
  -3   6  13      477.33      476.79     33.89 o
  -2   6  13       49.65        8.98     30.65 o
  -1   6  13      315.77      306.79     25.71 o
   0   6  13        8.52       -2.41     23.53 o
   1   6  13        0.93        2.99     36.34 o
   2   6  13       42.36       27.15     26.16 o
   3   6  13      236.87      272.12     29.51 o
  -4   7  13      847.67      916.35     59.67 o
  -3   7  13      179.91      182.70     28.18 o
  -2   7  13      101.68      115.76     24.74 o
  -1   7  13      429.25      445.00     37.55 o
   0   7  13        0.56       -8.77     37.54 o
   1   7  13      378.17      371.43     38.48 o
  -8   0  14        5.45      -11.61     34.45 o
  -6   0  14      298.83      283.22     22.80 o
  -4   0  14      392.35      336.82     20.67 o
  -2   0  14     1522.39     1579.31    102.03 o
   0   0  14     1132.50     1230.28     76.29 o
   2   0  14     1299.53     1488.99     79.00 o
   4   0  14      355.77      314.45     56.24 o
  -8   1  14      168.57      165.46     35.23 o
  -7   1  14       53.50       52.51     22.99 o
  -6   1  14      271.57      270.11     21.13 o
  -5   1  14       73.63       64.20     13.38 o
  -4   1  14      417.04      433.41     19.95 o
  -3   1  14      602.54      644.61     30.47 o
  -2   1  14       41.26       43.44     16.46 o
  -1   1  14      746.08      741.01     27.97 o
   0   1  14       39.23       50.28     17.58 o
   1   1  14     2116.29     2075.68     72.61 o
   2   1  14        3.93       12.73     23.18 o
   3   1  14      712.02      783.67     67.19 o
   4   1  14      178.02      110.98     33.07 o
   5   1  14      124.76      132.70     43.50 o
  -7   2  14     1017.71      997.00     53.40 o
  -6   2  14        1.01      -19.94     19.94 o
  -5   2  14     1171.54     1184.94     36.30 o
  -4   2  14       38.24       10.95     14.14 o
  -3   2  14      469.34      461.81     24.47 o
  -2   2  14      256.67      231.53     27.28 o
  -1   2  14     1619.03     1488.23     51.44 o
   0   2  14      439.86      395.23     26.71 o
   1   2  14      356.93      350.47     25.85 o
   2   2  14      214.67      222.33     22.69 o
   3   2  14      229.03      228.01     40.76 o
   4   2  14      132.17      179.35     25.64 o
   5   2  14      349.14      354.38     42.03 o
  -7   3  14       32.84       22.54     30.15 o
  -6   3  14     1053.94     1093.07     45.70 o
  -5   3  14       17.55       10.81     20.60 o
  -4   3  14     1918.35     1943.51     69.72 o
  -3   3  14        0.15      -26.94     26.94 o
  -2   3  14      181.02      137.78     26.06 o
  -1   3  14       62.49       25.96     22.40 o
   0   3  14       60.75       37.99     16.53 o
   1   3  14       11.73       24.85     24.42 o
   2   3  14        7.03        0.94     23.54 o
   3   3  14       10.66       27.55     28.59 o
   4   3  14      173.76      169.63     33.27 o
  -7   4  14      184.22      187.89     36.77 o
  -6   4  14       18.85      -16.24     39.39 o
  -5   4  14      775.48      776.98     48.86 o
  -4   4  14        7.46      -31.20     31.20 o
  -3   4  14      640.30      613.45     44.51 o
  -2   4  14      292.70      291.34     28.95 o
  -1   4  14      175.53      167.06     25.86 o
   0   4  14      250.15      261.55     33.59 o
   1   4  14       14.56       -7.63     28.03 o
   2   4  14      337.35      321.41     32.50 o
   3   4  14      498.80      491.77     36.73 o
   4   4  14      159.95      151.05     29.26 o
  -6   5  14      336.66      305.60     45.40 o
  -5   5  14       57.22       31.26     27.45 o
  -4   5  14       96.41       98.05     38.16 o
  -3   5  14      299.54      301.82     33.44 o
  -2   5  14       92.04       75.61     27.84 o
  -1   5  14      895.71      903.30     44.12 o
   0   5  14       20.41       25.39     27.63 o
   1   5  14      882.32     1035.41     45.14 o
   2   5  14       34.63        8.60     30.63 o
   3   5  14      947.74      954.13     46.06 o
  -4   6  14       28.95       58.54     41.79 o
  -3   6  14        5.31      -13.80     26.40 o
  -2   6  14     1109.76     1162.70     45.16 o
  -1   6  14       98.27       46.49     26.71 o
   0   6  14      977.63     1033.34     47.92 o
   1   6  14       50.61       68.30     31.85 o
   2   6  14      391.74      331.17     43.30 o
  -2   7  14      155.74      169.11     76.32 o
  -1   7  14      200.19      225.94     56.99 o
  -7   0  15     1490.66     1609.14     78.24 o
  -5   0  15      816.33      816.24     41.89 o
  -3   0  15     1538.39     1503.69     52.09 o
  -1   0  15      385.04      454.42     45.09 o
   1   0  15       38.98       84.00     47.70 o
   3   0  15       71.87       52.93     52.17 o
  -7   1  15       11.63       13.82     25.15 o
  -6   1  15      523.24      581.66     33.91 o
  -5   1  15        0.35      -15.21     17.24 o
  -4   1  15      746.49      753.21     39.54 o
  -3   1  15      306.05      291.38     25.83 o
  -2   1  15      531.74      485.02     27.66 o
  -1   1  15      171.42      171.02     21.91 o
   0   1  15       35.05       28.07     20.49 o
   1   1  15      636.92      608.80     37.89 o
   2   1  15       53.67       61.80     34.53 o
   3   1  15      264.16      285.47     35.05 o
   4   1  15      236.54      199.28     50.66 o
  -7   2  15      161.65      160.59     30.10 o
  -6   2  15        1.78      -14.22     25.68 o
  -5   2  15      272.93      266.13     23.33 o
  -4   2  15       86.27       95.17     25.28 o
  -3   2  15      222.85      198.36     27.03 o
  -2   2  15     1165.08     1051.04     51.43 o
  -1   2  15       12.87        1.84     18.77 o
   0   2  15      386.60      427.87     29.67 o
   1   2  15      179.41      189.33     21.80 o
   2   2  15      775.04      824.20     41.86 o
   3   2  15      133.21      111.99     53.33 o
   4   2  15      349.26      469.30     60.49 o
  -6   3  15       32.61       17.62     30.34 o
  -5   3  15        6.75        9.23     34.99 o
  -4   3  15       61.53       75.73     18.65 o
  -3   3  15      301.35      256.15     29.73 o
  -2   3  15       22.15       -5.43     24.59 o
  -1   3  15     1088.24     1016.47     44.89 o
   0   3  15        0.58       17.82     21.22 o
   1   3  15     1900.19     2045.21     79.51 o
   2   3  15        1.28        7.93     25.05 o
   3   3  15      514.95      535.62     42.57 o
  -6   4  15       64.29       99.54     55.13 o
  -5   4  15      318.78      274.78    115.34 o
  -4   4  15      242.56      288.54     31.99 o
  -3   4  15      460.11      456.31     36.24 o
  -2   4  15      433.17      393.86     38.65 o
  -1   4  15       35.85       39.72     28.21 o
   0   4  15      804.63      749.36     40.61 o
   1   4  15        7.93       -0.92     27.39 o
   2   4  15      401.56      433.46     37.43 o
   3   4  15        4.80       20.77     38.07 o
  -5   5  15       11.20      -76.23     76.23 o
  -4   5  15      428.56      460.25     50.37 o
  -3   5  15       46.94       63.08     23.94 o
  -2   5  15      347.30      441.41     39.21 o
  -1   5  15       37.27       94.54     27.30 o
   0   5  15       76.37       60.70     31.49 o
   1   5  15       74.45       68.55     28.61 o
  -2   6  15       46.78       60.18     39.39 o
  -1   6  15      120.88       71.88     36.21 o
  -6   0  16      101.79        7.94     62.81 o
  -4   0  16        3.74       65.17     36.39 o
  -2   0  16      801.80      781.78     76.10 o
   0   0  16     1164.28     1108.21     81.52 o
   2   0  16      599.97      631.35     68.24 o
  -6   1  16      117.96      144.51     31.94 o
  -5   1  16       54.28       43.24     22.25 o
  -4   1  16      320.01      280.33     24.74 o
  -3   1  16      326.09      333.87     20.88 o
  -2   1  16      157.99      158.29     36.44 o
  -1   1  16      684.89      690.15     35.04 o
   0   1  16       24.16       12.48     21.37 o
   1   1  16      708.48      751.24     46.84 o
   2   1  16        1.87       52.67     28.77 o
   3   1  16      628.16      736.89     55.00 o
  -6   2  16       13.90       28.30     31.19 o
  -5   2  16     1045.91     1103.06     94.23 o
  -4   2  16       34.16       24.47     17.58 o
  -3   2  16      489.81      522.74     35.14 o
  -2   2  16      153.40      146.51     24.93 o
  -1   2  16       98.74       84.56     31.10 o
   0   2  16      231.65      218.82     31.27 o
   1   2  16      280.32      263.85     30.01 o
   2   2  16      158.05      160.34     46.16 o
  -5   3  16        1.09       -0.49     23.91 o
  -4   3  16      707.56      763.01     45.63 o
  -3   3  16       17.21      -13.29     41.12 o
  -2   3  16      834.59      769.96     39.80 o
  -1   3  16        4.39        4.23     24.83 o
   0   3  16        9.00       -3.67     33.60 o
   1   3  16      132.34      127.48     30.69 o
   2   3  16       22.44        9.66     37.64 o
  -4   4  16       80.19      124.22     51.87 o
  -3   4  16      413.19      466.51     37.59 o
  -2   4  16      127.54       94.73     27.30 o
  -1   4  16      153.38      150.61     32.02 o
   0   4  16      195.81      160.17     37.41 o
   1   4  16        1.02      -28.15     28.15 o
  -2   5  16       44.78       78.81     27.34 o
  -1   5  16      403.01      401.48     45.62 o
  -3   0  17      481.34      506.84     58.94 o
  -1   0  17      322.19      284.38     55.47 o
   1   0  17        5.48       49.22     59.01 o
  -5   1  17       20.57      -25.10     43.22 o
  -4   1  17      339.06      276.83     27.75 o
  -3   1  17       16.32       -8.00     28.96 o
  -2   1  17      262.70      282.01     31.61 o
  -1   1  17      393.17      380.98     31.25 o
   0   1  17       59.45       60.97     43.55 o
   1   1  17      146.60      231.75     59.82 o
  -4   2  17      111.19       88.81     43.73 o
  -3   2  17      120.79      109.61     38.95 o
  -2   2  17      182.35      224.66     38.03 o
  -1   2  17       88.89       74.98     29.27 o
   0   2  17     1069.85     1064.00     49.11 o
   1   2  17       72.74       63.48     28.43 o
  -3   3  17      194.75      174.16     51.04 o
  -2   3  17       28.52      -21.24     46.41 o
  -1   3  17      543.10      592.10     40.30 o
   0   3  17        1.83      -35.73     36.63 o
 
